# Supplementary material for: Telomerase is essential for cardiac differentiation and sustained metabolism of human cardiomyocytes
Source: Cell Mol Life Sci. 2024 Apr 24;81(1):196. doi: 10.1007/s00018-024-05239-7 (PMC11043037; doi:10.1007/s00018-024-05239-7)
Supplement: Supplementary file 6 — Supplementary file6 (XLSX 33 KB) [file 18_2024_5239_MOESM6_ESM.xlsx]

## Sheet: genes_in_heatmap
ENSG00000198804
ENSG00000210082
ENSG00000198886
ENSG00000198938
ENSG00000198712
ENSG00000156508
ENSG00000198899
ENSG00000198888
ENSG00000198786
ENSG00000198727
ENSG00000198763
ENSG00000152661
ENSG00000128567
ENSG00000167658
ENSG00000124486
ENSG00000075624
ENSG00000096384
ENSG00000272398
ENSG00000070756
ENSG00000265992
ENSG00000184009
ENSG00000196924
ENSG00000059804
ENSG00000212907
ENSG00000174444
ENSG00000198695
ENSG00000167978
ENSG00000099194
ENSG00000142192
ENSG00000100316
ENSG00000166598
ENSG00000155380
ENSG00000074800
ENSG00000135486
ENSG00000135862
ENSG00000111640
ENSG00000211459
ENSG00000100201
ENSG00000089157
ENSG00000127022
ENSG00000224078
ENSG00000131914
ENSG00000196230
ENSG00000077782
ENSG00000008311
ENSG00000084234
ENSG00000122566
ENSG00000039068
ENSG00000142541
ENSG00000181163
ENSG00000038427
ENSG00000187109
ENSG00000137309
ENSG00000163430
ENSG00000088305
ENSG00000140988
ENSG00000168028
ENSG00000140545
ENSG00000080824
ENSG00000104341
ENSG00000198840
ENSG00000205542
ENSG00000197102
ENSG00000197746
ENSG00000204628
ENSG00000172270
ENSG00000139644
ENSG00000113657
ENSG00000067225
ENSG00000104332
ENSG00000121570
ENSG00000149273
ENSG00000187514
ENSG00000092421
ENSG00000122406
ENSG00000076716
ENSG00000130203
ENSG00000169764
ENSG00000044574
ENSG00000253729
ENSG00000174748
ENSG00000123384
ENSG00000144381
ENSG00000167004
ENSG00000115053
ENSG00000089597
ENSG00000110321
ENSG00000179218
ENSG00000142949
ENSG00000134333
ENSG00000089009
ENSG00000241186
ENSG00000206557
ENSG00000106278
ENSG00000148303
ENSG00000115524
ENSG00000109971
ENSG00000108654
ENSG00000134294
ENSG00000129351
ENSG00000137154
ENSG00000087460
ENSG00000111752
ENSG00000161016
ENSG00000111371
ENSG00000163399
ENSG00000155760
ENSG00000147601
ENSG00000182287
ENSG00000142937
ENSG00000119335
ENSG00000046604
ENSG00000153187
ENSG00000174437
ENSG00000175928
ENSG00000169045
ENSG00000069275
ENSG00000115457
ENSG00000009307
ENSG00000086758
ENSG00000115306
ENSG00000065978
ENSG00000149257
ENSG00000136068
ENSG00000184697
ENSG00000204531
ENSG00000116133
ENSG00000035403
ENSG00000138759
ENSG00000197694
ENSG00000117394
ENSG00000110917
ENSG00000119707
ENSG00000109046
ENSG00000127603
ENSG00000147140
ENSG00000163931
ENSG00000156976
ENSG00000110955
ENSG00000231500
ENSG00000198034
ENSG00000147162
ENSG00000130985
ENSG00000108821
ENSG00000107581
ENSG00000063046
ENSG00000120885
ENSG00000240563
ENSG00000150093
ENSG00000130294
ENSG00000118705
ENSG00000116560
ENSG00000153395
ENSG00000082898
ENSG00000142864
ENSG00000142156
ENSG00000083857
ENSG00000164924
ENSG00000113328
ENSG00000065150
ENSG00000102144
ENSG00000145425
ENSG00000079246
ENSG00000127481
ENSG00000102024
ENSG00000108298
ENSG00000130702
ENSG00000197958
ENSG00000105372
ENSG00000109861
ENSG00000132780
ENSG00000132424
ENSG00000147403
ENSG00000090863
ENSG00000117523
ENSG00000138326
ENSG00000108953
ENSG00000092199
ENSG00000155660
ENSG00000130726
ENSG00000167526
ENSG00000165119
ENSG00000137818
ENSG00000147274
ENSG00000167600
ENSG00000105640
ENSG00000141736
ENSG00000215301
ENSG00000169504
ENSG00000204469
ENSG00000128595
ENSG00000169855
ENSG00000133318
ENSG00000152234
ENSG00000164985
ENSG00000100345
ENSG00000188157
ENSG00000140575
ENSG00000133026
ENSG00000131747
ENSG00000133112
ENSG00000168137
ENSG00000128050
ENSG00000155506
ENSG00000143799
ENSG00000089280
ENSG00000196262
ENSG00000198755
ENSG00000008083
ENSG00000141367
ENSG00000104517
ENSG00000117724
ENSG00000205339
ENSG00000130508
ENSG00000111669
ENSG00000170889
ENSG00000171314
ENSG00000151914
ENSG00000149428
ENSG00000128052
ENSG00000142534
ENSG00000248527
ENSG00000197756
ENSG00000173726
ENSG00000063177
ENSG00000173402
ENSG00000144028
ENSG00000225783
ENSG00000188647
ENSG00000121741
ENSG00000198911
ENSG00000170144
ENSG00000257151
ENSG00000174231
ENSG00000116754
ENSG00000092820
ENSG00000169710
ENSG00000160710
ENSG00000167460
ENSG00000147604
ENSG00000114857
ENSG00000164587
ENSG00000117114
ENSG00000166441
ENSG00000115414
ENSG00000146938
ENSG00000134824
ENSG00000168036
ENSG00000162551
ENSG00000125691
ENSG00000134884
ENSG00000115310
ENSG00000140416
ENSG00000108424
ENSG00000229117
ENSG00000179051
ENSG00000138095
ENSG00000159217
ENSG00000196205
ENSG00000105426
ENSG00000196950
ENSG00000138768
ENSG00000105193
ENSG00000113758
ENSG00000114867
ENSG00000253352
ENSG00000112159
ENSG00000087086
ENSG00000131389
ENSG00000008988
ENSG00000113140
ENSG00000197081
ENSG00000132341
ENSG00000254339
ENSG00000185624
ENSG00000154639
ENSG00000074181
ENSG00000131016
ENSG00000100941
ENSG00000148773
ENSG00000145907
ENSG00000130396
ENSG00000171863
ENSG00000171603
ENSG00000044115
ENSG00000197157
ENSG00000139146
ENSG00000117139
ENSG00000152795
ENSG00000101856
ENSG00000168003
ENSG00000060982
ENSG00000108107
ENSG00000104408
ENSG00000162244
ENSG00000130175
ENSG00000113013
ENSG00000204580
ENSG00000077147
ENSG00000168385
ENSG00000171634
ENSG00000091409
ENSG00000164300
ENSG00000117335
ENSG00000011304
ENSG00000082641
ENSG00000143870
ENSG00000108848
ENSG00000182481
ENSG00000086475
ENSG00000068697
ENSG00000083845
ENSG00000159140
ENSG00000137642
ENSG00000189060
ENSG00000131051
ENSG00000178209
ENSG00000094916
ENSG00000066468
ENSG00000171988
ENSG00000154380
ENSG00000244038
ENSG00000074657
ENSG00000135916
ENSG00000143947
ENSG00000188846
ENSG00000169100
ENSG00000182944
ENSG00000170540
ENSG00000142676
ENSG00000117868
ENSG00000160746
ENSG00000104635
ENSG00000144713
ENSG00000168906
ENSG00000165821
ENSG00000103257
ENSG00000100813
ENSG00000196419
ENSG00000144724
ENSG00000046653
ENSG00000174720
ENSG00000115677
ENSG00000064607
ENSG00000142798
ENSG00000140443
ENSG00000135387
ENSG00000145423
ENSG00000092068
ENSG00000112306
ENSG00000126777
ENSG00000173473
ENSG00000181449
ENSG00000175216
ENSG00000123562
ENSG00000101115
ENSG00000181222
ENSG00000260834
ENSG00000074696
ENSG00000177425
ENSG00000105281
ENSG00000062038
ENSG00000061676
ENSG00000130723
ENSG00000186298
ENSG00000108256
ENSG00000112655
ENSG00000101361
ENSG00000096696
ENSG00000189403
ENSG00000144749
ENSG00000071054
ENSG00000125107
ENSG00000107779
ENSG00000136014
ENSG00000138668
ENSG00000119888
ENSG00000163902
ENSG00000114120
ENSG00000156925
ENSG00000153201
ENSG00000198561
ENSG00000089154
ENSG00000145592
ENSG00000133226
ENSG00000071082
ENSG00000092201
ENSG00000010244
ENSG00000158321
ENSG00000068650
ENSG00000112531
ENSG00000132475
ENSG00000205213
ENSG00000112081
ENSG00000167986
ENSG00000084207
ENSG00000166532
ENSG00000170348
ENSG00000185896
ENSG00000103222
ENSG00000148248
ENSG00000156453
ENSG00000170606
ENSG00000164828
ENSG00000145495
ENSG00000255717
ENSG00000164754
ENSG00000163527
ENSG00000167522
ENSG00000074695
ENSG00000072071
ENSG00000109606
ENSG00000136156
ENSG00000163468
ENSG00000114739
ENSG00000110958
ENSG00000105438
ENSG00000130402
ENSG00000143549
ENSG00000205581
ENSG00000116001
ENSG00000196504
ENSG00000163714
ENSG00000057608
ENSG00000112697
ENSG00000143384
ENSG00000112893
ENSG00000237550
ENSG00000127616
ENSG00000012660
ENSG00000164176
ENSG00000182220
ENSG00000067560
ENSG00000129353
ENSG00000145555
ENSG00000060749
ENSG00000077235
ENSG00000150893
ENSG00000115355
ENSG00000133706
ENSG00000166206
ENSG00000075415
ENSG00000138685
ENSG00000158769
ENSG00000077232
ENSG00000137845
ENSG00000122779
ENSG00000169714
ENSG00000069849
ENSG00000150991
ENSG00000182871
ENSG00000138757
ENSG00000124207
ENSG00000124422
ENSG00000105993
ENSG00000118181
ENSG00000188529
ENSG00000196591
ENSG00000165280
ENSG00000149187
ENSG00000077942
ENSG00000131238
ENSG00000080345
ENSG00000136295
ENSG00000125844
ENSG00000168214
ENSG00000198408
ENSG00000106263
ENSG00000092621
ENSG00000165732
ENSG00000183255
ENSG00000091136
ENSG00000075292
ENSG00000136231
ENSG00000070214
ENSG00000117906
ENSG00000112118
ENSG00000114391
ENSG00000125304
ENSG00000047410
ENSG00000109586
ENSG00000162613
ENSG00000088247
ENSG00000145741
ENSG00000099954
ENSG00000124942
ENSG00000251562
ENSG00000105220
ENSG00000060237
ENSG00000088448
ENSG00000163041
ENSG00000102755
ENSG00000180182
ENSG00000132182
ENSG00000218336
ENSG00000155561
ENSG00000105223
ENSG00000134308
ENSG00000156261
ENSG00000196531
ENSG00000187735
ENSG00000004487
ENSG00000234741
ENSG00000134910
ENSG00000109332
ENSG00000100393
ENSG00000090905
ENSG00000185630
ENSG00000162493
ENSG00000185664
ENSG00000117632
ENSG00000174695
ENSG00000141756
ENSG00000006125
ENSG00000113407
ENSG00000124795
ENSG00000225630
ENSG00000135829
ENSG00000143933
ENSG00000135404
ENSG00000117713
ENSG00000052841
ENSG00000197961
ENSG00000083312
ENSG00000174574
ENSG00000107372
ENSG00000260032
ENSG00000084774
ENSG00000167615
ENSG00000112759
ENSG00000153147
ENSG00000152558
ENSG00000130741
ENSG00000101680
ENSG00000130821
ENSG00000071564
ENSG00000058262
ENSG00000108518
ENSG00000168280
ENSG00000157106
ENSG00000172757
ENSG00000198563
ENSG00000247556
ENSG00000162738
ENSG00000132507
ENSG00000167191
ENSG00000166165
ENSG00000106392
ENSG00000010278
ENSG00000175455
ENSG00000204256
ENSG00000104824
ENSG00000158966
ENSG00000171681
ENSG00000164692
ENSG00000185483
ENSG00000126457
ENSG00000108582
ENSG00000135535
ENSG00000178445
ENSG00000146731
ENSG00000085224
ENSG00000113161
ENSG00000131504
ENSG00000078369
ENSG00000128989
ENSG00000135052
ENSG00000054523
ENSG00000100380
ENSG00000135316
ENSG00000148730
ENSG00000123416
ENSG00000114416
ENSG00000054654
ENSG00000110888
ENSG00000106682
ENSG00000165671
ENSG00000154277
ENSG00000065000
ENSG00000110492
ENSG00000131473
ENSG00000166073
ENSG00000149485
ENSG00000189091
ENSG00000204463
ENSG00000130202
ENSG00000257103
ENSG00000101126
ENSG00000095564
ENSG00000104738
ENSG00000182899
ENSG00000196498
ENSG00000147257
ENSG00000136527
ENSG00000146247
ENSG00000017260
ENSG00000177600
ENSG00000066279
ENSG00000077097
ENSG00000166145
ENSG00000115484
ENSG00000064666
ENSG00000115816
ENSG00000105568
ENSG00000170275
ENSG00000090060
ENSG00000072501
ENSG00000221978
ENSG00000105323
ENSG00000157110
ENSG00000197119
ENSG00000144674
ENSG00000138336
ENSG00000137942
ENSG00000066777
ENSG00000139514
ENSG00000100650
ENSG00000113649
ENSG00000071127
ENSG00000111605
ENSG00000148400
ENSG00000183337
ENSG00000187555
ENSG00000184575
ENSG00000117592
ENSG00000142173
ENSG00000108828
ENSG00000012232
ENSG00000114554
ENSG00000058804
ENSG00000169992
ENSG00000008394
ENSG00000090861
ENSG00000138688
ENSG00000120438
ENSG00000011201
ENSG00000147065
ENSG00000099783
ENSG00000101040
ENSG00000196576
ENSG00000136942
ENSG00000067704
ENSG00000161203
ENSG00000102096
ENSG00000043355
ENSG00000196305
ENSG00000121774
ENSG00000111674
ENSG00000175130
ENSG00000135624
ENSG00000131143
ENSG00000106771
ENSG00000278540
ENSG00000142687
ENSG00000170027
ENSG00000135821
ENSG00000163682
ENSG00000174718
ENSG00000154096
ENSG00000150753
ENSG00000115268
ENSG00000142089
ENSG00000033867
ENSG00000089006
ENSG00000101444
ENSG00000138443
ENSG00000114650
ENSG00000167642
ENSG00000143742
ENSG00000138760
ENSG00000114353
ENSG00000136731
ENSG00000090530
ENSG00000155096
ENSG00000077684
ENSG00000171940
ENSG00000134250
ENSG00000118816
ENSG00000100644
ENSG00000185787
ENSG00000103365
ENSG00000111530
ENSG00000178035
ENSG00000078140
ENSG00000078618
ENSG00000166508
ENSG00000172053
ENSG00000196367
ENSG00000187772
ENSG00000110651
ENSG00000135069
ENSG00000152818
ENSG00000210140
ENSG00000057935
ENSG00000169679
ENSG00000131469
ENSG00000184640
ENSG00000110700
ENSG00000070018
ENSG00000184445
ENSG00000146830
ENSG00000116062
ENSG00000145703
ENSG00000122026
ENSG00000265972
ENSG00000162521
ENSG00000139921
ENSG00000111319
ENSG00000142657
ENSG00000128731
ENSG00000117450
ENSG00000168488
ENSG00000187498
ENSG00000047849
ENSG00000147044
ENSG00000100888
ENSG00000128829
ENSG00000242265
ENSG00000168066
ENSG00000197451
ENSG00000109685
ENSG00000149136
ENSG00000120889
ENSG00000134871
ENSG00000121057
ENSG00000221983
ENSG00000198554
ENSG00000173821
ENSG00000196411
ENSG00000136238
ENSG00000100129
ENSG00000101972
ENSG00000124193
ENSG00000166881
ENSG00000085733
ENSG00000073792
ENSG00000132688
ENSG00000096746
ENSG00000167552
ENSG00000134440
ENSG00000178952
ENSG00000118058
ENSG00000168268
ENSG00000166226
ENSG00000169813
ENSG00000166913
ENSG00000149948
ENSG00000127946
ENSG00000149115
ENSG00000116237
ENSG00000088179
ENSG00000114942
ENSG00000144366
ENSG00000164880
ENSG00000129128
ENSG00000198668
ENSG00000086598
ENSG00000168439
ENSG00000254277
ENSG00000030582
ENSG00000138413
ENSG00000104413
ENSG00000133657
ENSG00000053254
ENSG00000177733
ENSG00000075618
ENSG00000132300
ENSG00000082781
ENSG00000148843
ENSG00000175029
ENSG00000171316
ENSG00000073849
ENSG00000130182
ENSG00000124181
ENSG00000029363
ENSG00000164054
ENSG00000153944
ENSG00000105429
ENSG00000177119
ENSG00000165349
ENSG00000196323
ENSG00000078674
ENSG00000103449
ENSG00000160551
ENSG00000111846
ENSG00000122218
ENSG00000038219
ENSG00000071626
ENSG00000183495
ENSG00000146904
ENSG00000183943
ENSG00000115875
ENSG00000072110
ENSG00000102054
ENSG00000156515
ENSG00000158470
ENSG00000075151
ENSG00000059573
ENSG00000170542
ENSG00000102226
ENSG00000160014
ENSG00000136628
ENSG00000205937
ENSG00000143569
ENSG00000060339
ENSG00000100664
ENSG00000206503
ENSG00000203668
ENSG00000151718
ENSG00000134602
ENSG00000147130
ENSG00000166986
ENSG00000103512
ENSG00000178904
ENSG00000116679
ENSG00000123908
ENSG00000123560
ENSG00000010292
ENSG00000101266
ENSG00000126261
ENSG00000254934
ENSG00000176105
ENSG00000139641
ENSG00000103855
ENSG00000084090
ENSG00000168758
ENSG00000095787
ENSG00000060138
ENSG00000122257
ENSG00000104904
ENSG00000104852
ENSG00000240342
ENSG00000136110
ENSG00000072274
ENSG00000197894
ENSG00000143126
ENSG00000116260
ENSG00000138018
ENSG00000092148
ENSG00000110400
ENSG00000244879
ENSG00000112739
ENSG00000136813
ENSG00000014641
ENSG00000141425
ENSG00000136802
ENSG00000134243
ENSG00000136193
ENSG00000143815
ENSG00000099622
ENSG00000172037
ENSG00000114850
ENSG00000146918
ENSG00000124177
ENSG00000178947
ENSG00000180694
ENSG00000128272
ENSG00000130816
ENSG00000188153
ENSG00000127483
ENSG00000039560
ENSG00000050344
ENSG00000109180
ENSG00000169213
ENSG00000140612
ENSG00000198231
ENSG00000162522
ENSG00000179222
ENSG00000090054
ENSG00000169018
ENSG00000162601
ENSG00000166197
ENSG00000170017
ENSG00000065526
ENSG00000089351
ENSG00000107854
ENSG00000123213
ENSG00000173230
ENSG00000148358
ENSG00000104067
ENSG00000131149
ENSG00000177954
ENSG00000182979
ENSG00000123983
ENSG00000205726
ENSG00000167548
ENSG00000164050
ENSG00000084754
ENSG00000124222
ENSG00000101384
ENSG00000120685
ENSG00000152894
ENSG00000143494
ENSG00000124006
ENSG00000142449
ENSG00000185885
ENSG00000161547
ENSG00000025796
ENSG00000100320
ENSG00000023287
ENSG00000072042
ENSG00000048028
ENSG00000005022
ENSG00000172534
ENSG00000162430
ENSG00000011405
ENSG00000132485
ENSG00000124783
ENSG00000067141
ENSG00000109920
ENSG00000100979
ENSG00000100697
ENSG00000120802
ENSG00000105701
ENSG00000119318
ENSG00000089248
ENSG00000112308
ENSG00000223756
ENSG00000077549
ENSG00000010322
ENSG00000158417
ENSG00000198242
ENSG00000127948
ENSG00000182149
ENSG00000148200
ENSG00000197386
ENSG00000095002
ENSG00000109929
ENSG00000143033
ENSG00000166681
ENSG00000176171
ENSG00000166012
ENSG00000198146
ENSG00000146083
ENSG00000113739
ENSG00000128849
ENSG00000141429
ENSG00000109475
ENSG00000115241
ENSG00000090857
ENSG00000156970
ENSG00000149269
ENSG00000138071
ENSG00000088325
ENSG00000137497
ENSG00000054118
ENSG00000159086
ENSG00000143621
ENSG00000174705
ENSG00000143442
ENSG00000184117
ENSG00000184787
ENSG00000143761
ENSG00000143321
ENSG00000215021
ENSG00000143924
ENSG00000179295
ENSG00000119969
ENSG00000087365
ENSG00000108588
ENSG00000149212
ENSG00000127947
ENSG00000147677
ENSG00000133030
ENSG00000135164
ENSG00000170759
ENSG00000137776
ENSG00000153707
ENSG00000151923
ENSG00000184863
ENSG00000090621
ENSG00000171858
ENSG00000062194
ENSG00000236673
ENSG00000155189
ENSG00000111144
ENSG00000100297
ENSG00000198363
ENSG00000101752
ENSG00000105699
ENSG00000133835
ENSG00000104177
ENSG00000106723
ENSG00000141027
ENSG00000113569
ENSG00000183530
ENSG00000163660
ENSG00000198700
ENSG00000058668
ENSG00000113810
ENSG00000277443
ENSG00000123505
ENSG00000175390
ENSG00000123200
ENSG00000186468
ENSG00000134644
ENSG00000152291
ENSG00000143641
ENSG00000115464
ENSG00000121579
ENSG00000101974
ENSG00000197601
ENSG00000137693
ENSG00000104290
ENSG00000182199
ENSG00000176619
ENSG00000110367
ENSG00000089220
ENSG00000204121
ENSG00000136603
ENSG00000145833
ENSG00000172795
ENSG00000144224
ENSG00000067167
ENSG00000177565
ENSG00000167635
ENSG00000133818
ENSG00000112701
ENSG00000007202
ENSG00000185658
ENSG00000139746
ENSG00000134057
ENSG00000094975
ENSG00000152990
ENSG00000175166
ENSG00000166503
ENSG00000173812
ENSG00000072364
ENSG00000171298
ENSG00000153827
ENSG00000124532
ENSG00000176887
ENSG00000182963
ENSG00000163251
ENSG00000113356
ENSG00000167553
ENSG00000096717
ENSG00000076108
ENSG00000169223
ENSG00000110075
ENSG00000104805
ENSG00000180304
ENSG00000136026
ENSG00000122884
ENSG00000198380
ENSG00000120137
ENSG00000198589
ENSG00000119314
ENSG00000029993
ENSG00000122565
ENSG00000162923
ENSG00000171490
ENSG00000056097
ENSG00000099942
ENSG00000103342
ENSG00000143061
ENSG00000047315
ENSG00000136381
ENSG00000197969
ENSG00000088930
ENSG00000177731
ENSG00000108344
ENSG00000156966
ENSG00000008952
ENSG00000196730
ENSG00000108561
ENSG00000109133
ENSG00000153989
ENSG00000166181
ENSG00000108055
ENSG00000127184
ENSG00000101290
ENSG00000163872
ENSG00000147852
ENSG00000118482
ENSG00000147649
ENSG00000110395
ENSG00000074356
ENSG00000122786
ENSG00000104549
ENSG00000116005
ENSG00000281398
ENSG00000134207
ENSG00000100814
ENSG00000120733
ENSG00000170522
ENSG00000113368
ENSG00000135525
ENSG00000068366
ENSG00000198087
ENSG00000120705
ENSG00000096433
ENSG00000164199
ENSG00000132388
ENSG00000105202
ENSG00000174469
ENSG00000197912
ENSG00000107731
ENSG00000172493
ENSG00000023734
ENSG00000156531
ENSG00000145794
ENSG00000151276
ENSG00000140391
ENSG00000163960
ENSG00000182087
ENSG00000160877
ENSG00000136943
ENSG00000233927
ENSG00000100353
ENSG00000118257
ENSG00000075340
ENSG00000135018
ENSG00000130227
ENSG00000197111
ENSG00000121892
ENSG00000152061
ENSG00000124789
ENSG00000156642
ENSG00000184613
ENSG00000101337
ENSG00000011426
ENSG00000070814
ENSG00000090006
ENSG00000159164
ENSG00000164904
ENSG00000170248
ENSG00000142230
ENSG00000127914
ENSG00000120948
ENSG00000198836
ENSG00000127511
ENSG00000134287
ENSG00000143842
ENSG00000057019
ENSG00000167996
ENSG00000105373
ENSG00000130303
ENSG00000102996
ENSG00000166833
ENSG00000213923
ENSG00000032444
ENSG00000196586
ENSG00000141456
ENSG00000068323
ENSG00000102225
ENSG00000109111
ENSG00000196365
ENSG00000119285
ENSG00000111670
ENSG00000124571
ENSG00000138448
ENSG00000137710
ENSG00000132466
ENSG00000177084
ENSG00000116251
ENSG00000070413
ENSG00000164032
ENSG00000106799
ENSG00000138363
ENSG00000121644
ENSG00000189184
ENSG00000137409
ENSG00000147475
ENSG00000106105
ENSG00000125944
ENSG00000100731
ENSG00000136378
ENSG00000100596
ENSG00000108349
ENSG00000018625
ENSG00000106261
ENSG00000065361
ENSG00000085449
ENSG00000136868
ENSG00000010256
ENSG00000066117
ENSG00000134313
ENSG00000143624
ENSG00000147676
ENSG00000188229
ENSG00000122591
ENSG00000169398
ENSG00000145860
ENSG00000116670
ENSG00000104885
ENSG00000138758
ENSG00000159335
ENSG00000173674
ENSG00000170421
ENSG00000164104
ENSG00000188895
ENSG00000092445
ENSG00000157827
ENSG00000177156
ENSG00000175215
ENSG00000100796
ENSG00000100811
ENSG00000131711
ENSG00000014216
ENSG00000119787
ENSG00000134755
ENSG00000154473
ENSG00000187244
ENSG00000149311
ENSG00000146463
ENSG00000097007
ENSG00000115760
ENSG00000141556
ENSG00000120992
ENSG00000188612
ENSG00000117519
ENSG00000164111
ENSG00000136758
ENSG00000100219
ENSG00000133872
ENSG00000143324
ENSG00000244462
ENSG00000185825
ENSG00000111897
ENSG00000283041
ENSG00000111602
ENSG00000116962
ENSG00000180776
ENSG00000124766
ENSG00000100823
ENSG00000089094
ENSG00000160691
ENSG00000101004
ENSG00000136504
ENSG00000123143
ENSG00000067900
ENSG00000049618
ENSG00000186716
ENSG00000142599
ENSG00000177463
ENSG00000170561
ENSG00000007168
ENSG00000055917
ENSG00000151012
ENSG00000113719
ENSG00000143401
ENSG00000178252
ENSG00000137076
ENSG00000198752
ENSG00000159131
ENSG00000091490
ENSG00000197965
ENSG00000181090
ENSG00000126787
ENSG00000153560
ENSG00000101199
ENSG00000164190
ENSG00000165997
ENSG00000167470
ENSG00000198952
ENSG00000124767
ENSG00000070087
ENSG00000125912
ENSG00000254726
ENSG00000139218
ENSG00000101191
ENSG00000064419
ENSG00000143190
ENSG00000150459
ENSG00000086712
ENSG00000183723
ENSG00000055208
ENSG00000270647
ENSG00000198792
ENSG00000198793
ENSG00000159592
ENSG00000163938
ENSG00000083896
ENSG00000173692
ENSG00000163629
ENSG00000082153
ENSG00000086232
ENSG00000117298
ENSG00000062485
ENSG00000003756
ENSG00000179010
ENSG00000126878
ENSG00000153107
ENSG00000075275
ENSG00000101474
ENSG00000156482
ENSG00000197323
ENSG00000091317
ENSG00000134759
ENSG00000120594
ENSG00000166710
ENSG00000115866
ENSG00000179361
ENSG00000103994
ENSG00000143375
ENSG00000128602
ENSG00000168710
ENSG00000141753
ENSG00000177853
ENSG00000102316
ENSG00000014824
ENSG00000171105
ENSG00000151835
ENSG00000153956
ENSG00000213639
ENSG00000009954
ENSG00000087274
ENSG00000174780
ENSG00000106460
ENSG00000143418
ENSG00000138829
ENSG00000213741
ENSG00000198830
ENSG00000181555
ENSG00000159363
ENSG00000133980
ENSG00000007062
ENSG00000130939
ENSG00000165288
ENSG00000164251
ENSG00000175061
ENSG00000178921
ENSG00000124155
ENSG00000147548
ENSG00000169564
ENSG00000058272
ENSG00000100403
ENSG00000052126
ENSG00000140350
ENSG00000166037
ENSG00000197121
ENSG00000152284
ENSG00000070614
ENSG00000148700
ENSG00000079805
ENSG00000165175
ENSG00000154305
ENSG00000198677
ENSG00000102804
ENSG00000079459
ENSG00000021776
ENSG00000198918
ENSG00000157404
ENSG00000083444
ENSG00000095139
ENSG00000160007
ENSG00000116774
ENSG00000134986
ENSG00000008300
ENSG00000205531
ENSG00000110092
ENSG00000130177
ENSG00000157224
ENSG00000159377
ENSG00000106976
ENSG00000180263
ENSG00000146701
ENSG00000113575
ENSG00000164151
ENSG00000102158
ENSG00000198169
ENSG00000140943
ENSG00000197283
ENSG00000147255
ENSG00000173575
ENSG00000165650
ENSG00000213585
ENSG00000136240
ENSG00000140740
ENSG00000173898
ENSG00000144283
ENSG00000005893
ENSG00000092758
ENSG00000004534
ENSG00000137216
ENSG00000164048
ENSG00000004478
ENSG00000176915
ENSG00000159399
ENSG00000112473
ENSG00000038382
ENSG00000205060
ENSG00000185274
ENSG00000168411
ENSG00000110880
ENSG00000183291
ENSG00000139163
ENSG00000180398
ENSG00000173120
ENSG00000166164
ENSG00000065427
ENSG00000189079
ENSG00000089053
ENSG00000069956
ENSG00000164715
ENSG00000088812
ENSG00000134744
ENSG00000185591
ENSG00000187742
ENSG00000095319
ENSG00000103194
ENSG00000135506
ENSG00000129657
ENSG00000148396
ENSG00000132670
ENSG00000173517
ENSG00000157800
ENSG00000137509
ENSG00000100030
ENSG00000165934
ENSG00000146223
ENSG00000167680
ENSG00000164040
ENSG00000052344
ENSG00000184007
ENSG00000107562
ENSG00000168610
ENSG00000084733
ENSG00000103429
ENSG00000136536
ENSG00000134186
ENSG00000101367
ENSG00000123066
ENSG00000100714
ENSG00000100889
ENSG00000110696
ENSG00000124145
ENSG00000105088
ENSG00000079819
ENSG00000030066
ENSG00000111676
ENSG00000172869
ENSG00000103485
ENSG00000162769
ENSG00000165905
ENSG00000081154
ENSG00000028203
ENSG00000135720
ENSG00000147874
ENSG00000186812
ENSG00000140983
ENSG00000073712
ENSG00000197226
ENSG00000090686
ENSG00000149806
ENSG00000156687
ENSG00000114346
ENSG00000197594
ENSG00000112715
ENSG00000225733
ENSG00000187764
ENSG00000184840
ENSG00000204681
ENSG00000075785
ENSG00000071794
ENSG00000249790
ENSG00000138385
ENSG00000082258
ENSG00000133703
ENSG00000108883
ENSG00000093000
ENSG00000137831
ENSG00000136485
ENSG00000089916
ENSG00000002834
ENSG00000198900
ENSG00000037474
ENSG00000110911
ENSG00000189339
ENSG00000173894
ENSG00000119689
ENSG00000157227
ENSG00000130844
ENSG00000111011
ENSG00000155229
ENSG00000184432
ENSG00000100991
ENSG00000152127
ENSG00000109736
ENSG00000169180
ENSG00000206053
ENSG00000166851
ENSG00000189043
ENSG00000128245
ENSG00000147224
ENSG00000160963
ENSG00000162714
ENSG00000099991
ENSG00000186591
ENSG00000138398
ENSG00000125166
ENSG00000118873
ENSG00000166483
ENSG00000114062
ENSG00000055609
ENSG00000103353
ENSG00000181192
ENSG00000111581
ENSG00000131844
ENSG00000170949
ENSG00000131459
ENSG00000179059
ENSG00000084093
ENSG00000139364
ENSG00000090372
ENSG00000003509
ENSG00000188994
ENSG00000141279
ENSG00000142453
ENSG00000099821
ENSG00000171492
ENSG00000153250
ENSG00000125505
ENSG00000109572
ENSG00000137504
ENSG00000113048
ENSG00000128487
ENSG00000125868
ENSG00000085365
ENSG00000063244
ENSG00000110713
ENSG00000165672
ENSG00000197535
ENSG00000134851
ENSG00000113282
ENSG00000106070
ENSG00000135677
ENSG00000149100
ENSG00000156504
ENSG00000072571
ENSG00000196628
ENSG00000169604
ENSG00000161249
ENSG00000204574
ENSG00000156304
ENSG00000129925
ENSG00000198492
ENSG00000101654
ENSG00000148175
ENSG00000147324
ENSG00000143612
ENSG00000141959
ENSG00000179820
ENSG00000000003
ENSG00000091527
ENSG00000237973
ENSG00000204304
ENSG00000115091
ENSG00000071894
ENSG00000173273
ENSG00000114978
ENSG00000172809
ENSG00000256463
ENSG00000129951
ENSG00000065911
ENSG00000198728
ENSG00000154845
ENSG00000089472
ENSG00000132824
ENSG00000087087
ENSG00000092439
ENSG00000141349
ENSG00000139842
ENSG00000088832
ENSG00000167005
ENSG00000156599
ENSG00000138834
ENSG00000164134
ENSG00000070367
ENSG00000174953
ENSG00000157193
ENSG00000182670
ENSG00000182934
ENSG00000162402
ENSG00000005339
ENSG00000122482
ENSG00000163625
ENSG00000068878
ENSG00000138138
ENSG00000162729
ENSG00000107438
ENSG00000166340
ENSG00000158195
ENSG00000162736
ENSG00000167291
ENSG00000198856
ENSG00000172893
ENSG00000100241
ENSG00000126012
ENSG00000100401
ENSG00000116209
ENSG00000128915
ENSG00000104331
ENSG00000133424
ENSG00000185650
ENSG00000122729
ENSG00000138674
ENSG00000116584
ENSG00000134684
ENSG00000078808
ENSG00000070770
ENSG00000103335
ENSG00000174197
ENSG00000104853
ENSG00000163104
ENSG00000116350
ENSG00000141424
ENSG00000022840
ENSG00000172466
ENSG00000125991
ENSG00000158290
ENSG00000132589
ENSG00000198919
ENSG00000165637
ENSG00000138074
ENSG00000127463
ENSG00000088205
ENSG00000132359
ENSG00000078043
ENSG00000185722
ENSG00000149547
ENSG00000172115
ENSG00000205268
ENSG00000132953
ENSG00000084463
ENSG00000116127
ENSG00000133606
ENSG00000213281
ENSG00000136699
ENSG00000198265
ENSG00000099797
ENSG00000143702
ENSG00000169439
ENSG00000105221
ENSG00000144354
ENSG00000078403
ENSG00000128923
ENSG00000138658
ENSG00000146072
ENSG00000169783
ENSG00000119596
ENSG00000134419
ENSG00000003056
ENSG00000128059
ENSG00000180370
ENSG00000013810
ENSG00000156103
ENSG00000089737
ENSG00000103769
ENSG00000139613
ENSG00000135048
ENSG00000011295
ENSG00000163349
ENSG00000099219
ENSG00000108175
ENSG00000181744
ENSG00000165209
ENSG00000185033
ENSG00000115419
ENSG00000101751
ENSG00000119383
ENSG00000087470
ENSG00000008282
ENSG00000141447
ENSG00000111142
ENSG00000141682
ENSG00000113658
ENSG00000168092
ENSG00000125977
ENSG00000091039
ENSG00000076003
ENSG00000116830
ENSG00000242125
ENSG00000134970
ENSG00000099901
ENSG00000102900
ENSG00000141646
ENSG00000074054
ENSG00000072778
ENSG00000126602
ENSG00000105401
ENSG00000132680
ENSG00000160208
ENSG00000163320
ENSG00000108523
ENSG00000065882
ENSG00000169062
ENSG00000101104
ENSG00000108468
ENSG00000136051
ENSG00000101057
ENSG00000164733
ENSG00000152208
ENSG00000114770
ENSG00000211456
ENSG00000031698
ENSG00000158615
ENSG00000166831
ENSG00000149532
ENSG00000108021
ENSG00000167815
ENSG00000141867
ENSG00000166479
ENSG00000115020
ENSG00000204394
ENSG00000101150
ENSG00000125755
ENSG00000183726
ENSG00000100226
ENSG00000107679
ENSG00000196235
ENSG00000129534
ENSG00000173744
ENSG00000113269
ENSG00000180008
ENSG00000182378
ENSG00000167601
ENSG00000164163
ENSG00000196961
ENSG00000173801
ENSG00000155463
ENSG00000101901
ENSG00000131873
ENSG00000076382
ENSG00000049449
ENSG00000140525
ENSG00000196642
ENSG00000284294
ENSG00000165819
ENSG00000116478
ENSG00000025800
ENSG00000100600
ENSG00000135837
ENSG00000166224
ENSG00000090661
ENSG00000129625
ENSG00000170571
ENSG00000135390
ENSG00000125835
ENSG00000273749
ENSG00000146433
ENSG00000146676
ENSG00000116698
ENSG00000049759
ENSG00000169641
ENSG00000106609
ENSG00000153046
ENSG00000135596
ENSG00000163558
ENSG00000164062
ENSG00000119772
ENSG00000197461
ENSG00000008294
ENSG00000179364
ENSG00000184014
ENSG00000185619
ENSG00000132383
ENSG00000119729
ENSG00000141580
ENSG00000145730
ENSG00000170340
ENSG00000163029
ENSG00000157483
ENSG00000163466
ENSG00000135919
ENSG00000137285
ENSG00000132382
ENSG00000198799
ENSG00000077312
ENSG00000108091
ENSG00000127663
ENSG00000118971
ENSG00000152952
ENSG00000164024
ENSG00000117505
ENSG00000092841
ENSG00000234745
ENSG00000178913
ENSG00000164659
ENSG00000067715
ENSG00000160633
ENSG00000167468
ENSG00000108679
ENSG00000101557
ENSG00000251022
ENSG00000177728
ENSG00000170832
ENSG00000184465
ENSG00000131203
ENSG00000117122
ENSG00000059588
ENSG00000181704
ENSG00000159658
ENSG00000071553
ENSG00000179134
ENSG00000075856
ENSG00000172845
ENSG00000151176
ENSG00000117448
ENSG00000136720
ENSG00000131467
ENSG00000143771
ENSG00000164742
ENSG00000130255
ENSG00000007392
ENSG00000137955
ENSG00000048649
ENSG00000113712
ENSG00000115694
ENSG00000197217
ENSG00000173064
ENSG00000174938
ENSG00000129083
ENSG00000035928
ENSG00000132463
ENSG00000160867
ENSG00000187079
ENSG00000076604
ENSG00000130520
ENSG00000152104
ENSG00000154760
ENSG00000062716
ENSG00000078177
ENSG00000144554
ENSG00000108946
ENSG00000007402
ENSG00000129003
ENSG00000198791
ENSG00000132646
ENSG00000011376
ENSG00000070961
ENSG00000162407
ENSG00000068489
ENSG00000113194
ENSG00000078295
ENSG00000226792
ENSG00000143753
ENSG00000005007
ENSG00000278259
ENSG00000196557
ENSG00000116857
ENSG00000160299
ENSG00000160294
ENSG00000011258
ENSG00000155304
ENSG00000120742
ENSG00000186566
ENSG00000119655
ENSG00000143727
ENSG00000120008
ENSG00000047230
ENSG00000096063
ENSG00000179387
ENSG00000082512
ENSG00000153922
ENSG00000272333
ENSG00000136448
ENSG00000188322
ENSG00000144136
ENSG00000159023
ENSG00000134013
ENSG00000165699
ENSG00000067369
ENSG00000108106
ENSG00000105726
ENSG00000067840
ENSG00000148143
ENSG00000128294
ENSG00000101347
ENSG00000161813
ENSG00000105576
ENSG00000161671
ENSG00000102172
ENSG00000107566
ENSG00000141551
ENSG00000196937
ENSG00000129250
ENSG00000198837
ENSG00000180900
ENSG00000112378
ENSG00000185920
ENSG00000137801
ENSG00000139324
ENSG00000177426
ENSG00000162694
ENSG00000135341
ENSG00000180357
ENSG00000165458
ENSG00000132155
ENSG00000122545
ENSG00000163807
ENSG00000167491
ENSG00000214022
ENSG00000113387
ENSG00000008710
ENSG00000169375
ENSG00000033627
ENSG00000147955
ENSG00000084623
ENSG00000166326
ENSG00000197930
ENSG00000101596
ENSG00000161013
ENSG00000161904
ENSG00000071575
ENSG00000140319
ENSG00000107929
ENSG00000147050
ENSG00000082212
ENSG00000170312
ENSG00000006118
ENSG00000160200
ENSG00000148019
ENSG00000112249
ENSG00000116191
ENSG00000067057
ENSG00000111266
ENSG00000263001
ENSG00000266412
ENSG00000134900
ENSG00000108510
ENSG00000167771
ENSG00000197006
ENSG00000125743
ENSG00000039123
ENSG00000163479
ENSG00000107816
ENSG00000105835
ENSG00000198015
ENSG00000179889
ENSG00000177034
ENSG00000187955
ENSG00000177200
ENSG00000103202
ENSG00000140262
ENSG00000124214
ENSG00000125676
ENSG00000163811
ENSG00000213593
ENSG00000226673
ENSG00000060656
ENSG00000130309
ENSG00000122966
ENSG00000151150
ENSG00000120063
ENSG00000196821
ENSG00000149091
ENSG00000001629
ENSG00000062650
ENSG00000130826
ENSG00000189067
ENSG00000116489
ENSG00000168653
ENSG00000276550
ENSG00000164164
ENSG00000196876
ENSG00000186174
ENSG00000130638
ENSG00000101935
ENSG00000109118
ENSG00000253230
ENSG00000118579
ENSG00000166123
ENSG00000132716
ENSG00000175387
ENSG00000157216
ENSG00000157933
ENSG00000182446
ENSG00000162702
ENSG00000068745
ENSG00000003989
ENSG00000168502
ENSG00000149084
ENSG00000139800
ENSG00000146535
ENSG00000080815
ENSG00000066044
ENSG00000142102
ENSG00000112379
ENSG00000169446
ENSG00000120694
ENSG00000163904
ENSG00000013306
ENSG00000116128
ENSG00000206527
ENSG00000198961
ENSG00000156052
ENSG00000113583
ENSG00000102606
ENSG00000113504
ENSG00000111817
ENSG00000101849
ENSG00000214078
ENSG00000203879
ENSG00000165661
ENSG00000198858
ENSG00000131899
ENSG00000186184
ENSG00000272391
