# Supplementary material for: Telomerase is essential for cardiac differentiation and sustained metabolism of human cardiomyocytes
Source: Cell Mol Life Sci. 2024 Apr 24;81(1):196. doi: 10.1007/s00018-024-05239-7 (PMC11043037; doi:10.1007/s00018-024-05239-7)
Supplement: Supplementary file 7 — Supplementary file7 (XLSX 11 KB) [file 18_2024_5239_MOESM7_ESM.xlsx]

## Sheet: gProfiler_P5_vs_C
source	term_name	term_id	highlighted	adjusted_p_value	negative_log10_of_adjusted_p_value	term_size	query_size	intersection_size	effective_domain_size
GO:MF	signaling receptor regulator activity	GO:0030545	true	4.27497e-05	4.36907	436	174	19	17314
GO:MF	receptor ligand activity	GO:0048018	false	5.2949e-05	4.27614	397	174	18	17314
GO:MF	fibroblast growth factor receptor binding	GO:0005104	true	5.41861e-05	4.26611	24	174	6	17314
GO:MF	signaling receptor activator activity	GO:0030546	false	6.38294e-05	4.19498	402	174	18	17314
GO:MF	growth factor activity	GO:0008083	false	0.0034489	2.46232	99	174	8	17314
GO:MF	growth factor receptor binding	GO:0070851	false	0.0110749	1.95566	116	174	8	17314
GO:BP	cellular response to fibroblast growth factor stimulus	GO:0044344	true	0.000297745	3.52616	79	173	9	16178
GO:BP	response to fibroblast growth factor	GO:0071774	false	0.000370584	3.43111	81	173	9	16178
GO:BP	fibroblast growth factor receptor signaling pathway	GO:0008543	false	0.00703577	2.15269	61	173	7	16178
GO:BP	ovulation	GO:0030728	true	0.00883296	2.05389	4	173	3	16178
GO:BP	animal organ development	GO:0048513	true	0.010659	1.97229	1745	173	39	16178
GO:BP	system development	GO:0048731	true	0.0386751	1.41257	2636	173	50	16178
GO:BP	cellular response to growth factor stimulus	GO:0071363	false	0.0493053	1.30711	500	173	17	16178
KEGG	Gastric cancer	KEGG:05226	false	1.70347e-05	4.76866	148	84	11	8484
KEGG	Melanoma	KEGG:05218	false	0.00635278	2.19704	72	84	6	8484
KEGG	Breast cancer	KEGG:05224	false	0.00838517	2.07649	147	84	8	8484
KEGG	Melanogenesis	KEGG:04916	false	0.0410167	1.38704	101	84	6	8484
REAC	PI3K Cascade	REAC:R-HSA-109704	false	0.0108426	1.96487	36	105	5	10842
REAC	IRS-mediated signalling	REAC:R-HSA-112399	false	0.0161819	1.79097	39	105	5	10842
REAC	IGF1R signaling cascade	REAC:R-HSA-2428924	false	0.026236	1.5811	43	105	5	10842
REAC	IRS-related events triggered by IGF1R	REAC:R-HSA-2428928	false	0.026236	1.5811	43	105	5	10842
REAC	Signaling by Type 1 Insulin-like Growth Factor 1 Receptor (IGF1R)	REAC:R-HSA-2404192	false	0.0293733	1.53205	44	105	5	10842
REAC	Insulin receptor signalling cascade	REAC:R-HSA-74751	false	0.0327924	1.48423	45	105	5	10842
WP	Endothelin pathways	WP:WP2197	false	0.00320535	2.49412	33	85	5	8286
WP	Embryonic stem cell pluripotency pathways	WP:WP3931	false	0.00381022	2.41905	116	85	8	8286
WP	Lung fibrosis	WP:WP3624	false	0.00696519	2.15707	63	85	6	8286
WP	Breast cancer pathway	WP:WP4262	false	0.0285402	1.54454	154	85	8	8286
