# Supplementary material for: Telomerase is essential for cardiac differentiation and sustained metabolism of human cardiomyocytes
Source: Cell Mol Life Sci. 2024 Apr 24;81(1):196. doi: 10.1007/s00018-024-05239-7 (PMC11043037; doi:10.1007/s00018-024-05239-7)
Supplement: Supplementary file 8 — Supplementary file8 (XLSX 20 KB) [file 18_2024_5239_MOESM8_ESM.xlsx]

## Sheet: gProfiler_R_vs_P5
source	term_name	term_id	highlighted	adjusted_p_value	negative_log10_of_adjusted_p_value	term_size	query_size	intersection_size	effective_domain_size
GO:MF	signaling receptor regulator activity	GO:0030545	true	2.38649e-05	4.62224	436	686	43	17314
GO:MF	G protein-coupled receptor activity	GO:0004930	true	6.04845e-05	4.21836	372	686	38	17314
GO:MF	signaling receptor activator activity	GO:0030546	false	0.000159251	3.79792	402	686	39	17314
GO:MF	secondary active transmembrane transporter activity	GO:0015291	true	0.000160106	3.79559	237	686	28	17314
GO:MF	monoatomic cation transmembrane transporter activity	GO:0008324	false	0.00021638	3.66478	555	686	48	17314
GO:MF	monoatomic ion transmembrane transporter activity	GO:0015075	false	0.000234241	3.63034	660	686	54	17314
GO:MF	receptor ligand activity	GO:0048018	false	0.000318706	3.49661	397	686	38	17314
GO:MF	signaling receptor binding	GO:0005102	false	0.000422213	3.37447	1292	686	87	17314
GO:MF	sodium ion transmembrane transporter activity	GO:0015081	false	0.000544258	3.2642	155	686	21	17314
GO:MF	inorganic molecular entity transmembrane transporter activity	GO:0015318	false	0.000567648	3.24592	626	686	51	17314
GO:MF	active monoatomic ion transmembrane transporter activity	GO:0022853	false	0.000777241	3.10944	227	686	26	17314
GO:MF	metal ion transmembrane transporter activity	GO:0046873	false	0.00217708	2.66213	413	686	37	17314
GO:MF	inorganic cation transmembrane transporter activity	GO:0022890	false	0.00223026	2.65164	515	686	43	17314
GO:MF	solute:monoatomic cation symporter activity	GO:0015294	false	0.00861409	2.06479	116	686	16	17314
GO:MF	transmembrane transporter activity	GO:0022857	false	0.00950942	2.02185	1016	686	68	17314
GO:MF	organic anion transmembrane transporter activity	GO:0008514	false	0.0111324	1.95341	247	686	25	17314
GO:MF	symporter activity	GO:0015293	false	0.011946	1.92278	119	686	16	17314
GO:MF	transporter activity	GO:0005215	false	0.038832	1.41081	1123	686	71	17314
GO:MF	signaling receptor activity	GO:0038023	true	0.0434064	1.36245	1373	686	83	17314
GO:MF	molecular transducer activity	GO:0060089	false	0.0434064	1.36245	1373	686	83	17314
GO:BP	multicellular organismal process	GO:0032501	true	5.21667e-11	10.2826	5600	655	319	16178
GO:BP	anatomical structure development	GO:0048856	false	4.43705e-10	9.35291	4214	655	254	16178
GO:BP	tissue development	GO:0009888	false	1.01703e-09	8.99267	1258	655	105	16178
GO:BP	animal organ development	GO:0048513	false	2.06812e-09	8.68442	1745	655	131	16178
GO:BP	circulatory system process	GO:0003013	false	5.94125e-09	8.22612	438	655	52	16178
GO:BP	multicellular organism development	GO:0007275	false	7.65985e-09	8.11578	3134	655	199	16178
GO:BP	system development	GO:0048731	false	2.52545e-08	7.59766	2636	655	173	16178
GO:BP	anatomical structure morphogenesis	GO:0009653	false	8.77985e-08	7.05651	1821	655	130	16178
GO:BP	developmental process	GO:0032502	false	8.93609e-08	7.04885	4614	655	263	16178
GO:BP	system process	GO:0003008	false	1.06856e-06	5.9712	1413	655	105	16178
GO:BP	cell differentiation	GO:0030154	false	5.20694e-06	5.28342	2921	655	178	16178
GO:BP	cellular developmental process	GO:0048869	false	5.20694e-06	5.28342	2921	655	178	16178
GO:BP	heart morphogenesis	GO:0003007	false	8.85222e-06	5.05295	169	655	26	16178
GO:BP	blood circulation	GO:0008015	false	1.13007e-05	4.94689	357	655	40	16178
GO:BP	mesenchyme development	GO:0060485	false	1.83363e-05	4.73669	238	655	31	16178
GO:BP	regionalization	GO:0003002	false	1.84299e-05	4.73448	225	655	30	16178
GO:BP	animal organ morphogenesis	GO:0009887	false	3.44946e-05	4.46225	541	655	51	16178
GO:BP	pattern specification process	GO:0007389	false	5.89917e-05	4.22921	250	655	31	16178
GO:BP	vascular process in circulatory system	GO:0003018	false	7.5942e-05	4.11952	187	655	26	16178
GO:BP	circulatory system development	GO:0072359	false	8.75005e-05	4.05799	741	655	62	16178
GO:BP	cell motility	GO:0048870	true	0.000103921	3.9833	1365	655	96	16178
GO:BP	neurogenesis	GO:0022008	false	0.000208485	3.68092	1120	655	82	16178
GO:BP	import across plasma membrane	GO:0098739	true	0.000219263	3.65904	184	655	25	16178
GO:BP	cardiac chamber morphogenesis	GO:0003206	false	0.000300525	3.52212	82	655	16	16178
GO:BP	blood vessel development	GO:0001568	false	0.000591818	3.22781	476	655	44	16178
GO:BP	cardiac chamber development	GO:0003205	false	0.000629921	3.20071	97	655	17	16178
GO:BP	cell communication	GO:0007154	true	0.000690389	3.16091	5217	655	271	16178
GO:BP	nervous system development	GO:0007399	false	0.000760297	3.11902	1661	655	108	16178
GO:BP	signaling	GO:0023052	true	0.000855269	3.0679	5159	655	268	16178
GO:BP	vasculature development	GO:0001944	false	0.000973531	3.01165	501	655	45	16178
GO:BP	mesenchymal cell differentiation	GO:0048762	false	0.00110502	2.95663	200	655	25	16178
GO:BP	anatomical structure formation involved in morphogenesis	GO:0048646	false	0.00153167	2.81483	768	655	60	16178
GO:BP	embryonic morphogenesis	GO:0048598	false	0.00210327	2.6771	308	655	32	16178
GO:BP	locomotion	GO:0040011	true	0.00270472	2.56788	1002	655	72	16178
GO:BP	cardiac ventricle development	GO:0003231	false	0.00315274	2.50131	75	655	14	16178
GO:BP	cell migration	GO:0016477	false	0.00366161	2.43633	1201	655	82	16178
GO:BP	outflow tract morphogenesis	GO:0003151	false	0.00381625	2.41836	56	655	12	16178
GO:BP	sterol biosynthetic process	GO:0016126	true	0.00405558	2.39195	47	655	11	16178
GO:BP	mesenchyme morphogenesis	GO:0072132	false	0.0062272	2.20571	40	655	10	16178
GO:BP	tube development	GO:0035295	false	0.00625692	2.20364	623	655	50	16178
GO:BP	cell adhesion	GO:0007155	true	0.0064149	2.19281	1199	655	81	16178
GO:BP	tissue morphogenesis	GO:0048729	false	0.00814712	2.089	328	655	32	16178
GO:BP	heart development	GO:0007507	false	0.00940564	2.02661	346	655	33	16178
GO:BP	regulation of cell junction assembly	GO:1901888	true	0.0101873	1.99194	143	655	19	16178
GO:BP	cholesterol metabolic process	GO:0008203	false	0.0104614	1.98041	94	655	15	16178
GO:BP	regulation of biological quality	GO:0065008	true	0.0105736	1.97578	2130	655	126	16178
GO:BP	cardiac ventricle morphogenesis	GO:0003208	false	0.0116977	1.9319	52	655	11	16178
GO:BP	regulation of system process	GO:0044057	false	0.0119215	1.92367	382	655	35	16178
GO:BP	sterol metabolic process	GO:0016125	false	0.0121895	1.91401	107	655	16	16178
GO:BP	cellular response to chemical stimulus	GO:0070887	true	0.0132232	1.87866	1972	655	118	16178
GO:BP	central nervous system development	GO:0007417	false	0.0151543	1.81946	590	655	47	16178
GO:BP	response to chemical	GO:0042221	false	0.0168238	1.77408	2620	655	148	16178
GO:BP	cell development	GO:0048468	false	0.0184545	1.7339	1861	655	112	16178
GO:BP	inorganic ion homeostasis	GO:0098771	true	0.0193243	1.7139	407	655	36	16178
GO:BP	negative chemotaxis	GO:0050919	true	0.0195068	1.70981	36	655	9	16178
GO:BP	generation of neurons	GO:0048699	false	0.0209535	1.67874	985	655	68	16178
GO:BP	blood vessel morphogenesis	GO:0048514	false	0.0222045	1.65356	443	655	38	16178
GO:BP	response to hypoxia	GO:0001666	true	0.0249824	1.60237	152	655	19	16178
GO:BP	organic hydroxy compound metabolic process	GO:1901615	false	0.025272	1.59736	412	655	36	16178
GO:BP	determination of bilateral symmetry	GO:0009855	false	0.0254453	1.59439	89	655	14	16178
GO:BP	specification of symmetry	GO:0009799	false	0.0254453	1.59439	89	655	14	16178
GO:BP	tube morphogenesis	GO:0035239	false	0.0255545	1.59253	549	655	44	16178
GO:BP	homeostatic process	GO:0042592	true	0.0276955	1.55759	1247	655	81	16178
GO:BP	secondary alcohol metabolic process	GO:1902652	false	0.0328098	1.484	103	655	15	16178
GO:BP	response to decreased oxygen levels	GO:0036293	false	0.0331139	1.47999	155	655	19	16178
GO:BP	artery development	GO:0060840	false	0.0358598	1.44539	48	655	10	16178
GO:BP	regulation of locomotion	GO:0040012	false	0.0371566	1.42996	850	655	60	16178
GO:BP	heart contraction	GO:0060047	false	0.039755	1.40061	185	655	21	16178
GO:BP	response to oxygen levels	GO:0070482	false	0.0402295	1.39546	171	655	20	16178
GO:BP	neuron differentiation	GO:0030182	false	0.0426866	1.36971	930	655	64	16178
GO:BP	determination of left/right symmetry	GO:0007368	false	0.0474156	1.32408	82	655	13	16178
GO:BP	amino acid import across plasma membrane	GO:0089718	false	0.0490109	1.30971	40	655	9	16178
GO:BP	ventricular cardiac muscle tissue development	GO:0003229	true	0.0490109	1.30971	40	655	9	16178
GO:CC	cell periphery	GO:0071944	true	4.1363e-13	12.3834	5156	676	303	16860
GO:CC	plasma membrane	GO:0005886	false	4.94737e-09	8.30563	4716	676	268	16860
GO:CC	plasma membrane region	GO:0098590	false	2.63325e-07	6.57951	790	676	69	16860
GO:CC	plasma membrane bounded cell projection	GO:0120025	true	7.60093e-06	5.11913	1587	676	108	16860
GO:CC	cell projection	GO:0042995	false	1.24661e-05	4.90427	1602	676	108	16860
GO:CC	neuron projection	GO:0043005	false	4.97938e-05	4.30282	828	676	65	16860
GO:CC	apical part of cell	GO:0045177	false	0.000703191	3.15293	291	676	30	16860
GO:CC	basal part of cell	GO:0045178	false	0.00172615	2.76292	214	676	24	16860
GO:CC	collagen-containing extracellular matrix	GO:0062023	false	0.00183646	2.73602	385	676	35	16860
GO:CC	external encapsulating structure	GO:0030312	false	0.00200578	2.69772	487	676	41	16860
GO:CC	extracellular matrix	GO:0031012	false	0.00200578	2.69772	487	676	41	16860
GO:CC	basal plasma membrane	GO:0009925	false	0.00314583	2.50226	207	676	23	16860
GO:CC	astrocyte projection	GO:0097449	false	0.00355978	2.44858	9	676	5	16860
GO:CC	synapse	GO:0045202	true	0.00392102	2.4066	679	676	51	16860
GO:CC	axon	GO:0030424	false	0.00739017	2.13135	344	676	31	16860
GO:CC	glial cell projection	GO:0097386	false	0.0108923	1.96288	17	676	6	16860
GO:CC	basolateral plasma membrane	GO:0016323	false	0.0127473	1.89458	181	676	20	16860
GO:CC	cell surface	GO:0009986	true	0.0212073	1.67351	724	676	51	16860
GO:CC	apical plasma membrane	GO:0016324	false	0.0393878	1.40464	259	676	24	16860
KEGG	Neuroactive ligand-receptor interaction	KEGG:04080	false	1.29392e-05	4.88809	365	337	37	8484
KEGG	Steroid biosynthesis	KEGG:00100	false	0.00080209	3.09578	20	337	7	8484
KEGG	Calcium signaling pathway	KEGG:04020	false	0.00623782	2.20497	251	337	24	8484
KEGG	Hypertrophic cardiomyopathy	KEGG:05410	false	0.0477357	1.32116	97	337	12	8484
REAC	Transport of inorganic cations/anions and amino acids/oligopeptides	REAC:R-HSA-425393	false	9.52394e-05	4.02118	105	438	18	10842
REAC	Cholesterol biosynthesis	REAC:R-HSA-191273	false	0.000235258	3.62846	26	438	9	10842
REAC	SLC-mediated transmembrane transport	REAC:R-HSA-425407	false	0.001073	2.9694	245	438	27	10842
REAC	GPCR ligand binding	REAC:R-HSA-500792	false	0.00192962	2.71453	460	438	40	10842
REAC	Response of EIF2AK1 (HRI) to heme deficiency	REAC:R-HSA-9648895	false	0.0081091	2.09103	15	438	6	10842
REAC	Signaling by GPCR	REAC:R-HSA-372790	false	0.0119951	1.921	696	438	51	10842
REAC	GPCR downstream signalling	REAC:R-HSA-388396	false	0.0258063	1.58827	623	438	46	10842
REAC	Class A/1 (Rhodopsin-like receptors)	REAC:R-HSA-373076	false	0.0323102	1.49066	328	438	29	10842
REAC	Regulation of signaling by NODAL	REAC:R-HSA-1433617	false	0.0346408	1.46041	12	438	5	10842
WP	Cholesterol biosynthesis pathway	WP:WP197	false	1.07438e-06	5.96884	15	402	9	8286
WP	Enterocyte cholesterol metabolism	WP:WP5333	false	1.15792e-06	5.93632	36	402	13	8286
WP	Cholesterol metabolism with Bloch and Kandutsch Russell pathways	WP:WP4718	false	5.13546e-06	5.28942	47	402	14	8286
WP	Cholesterol synthesis disorders	WP:WP5193	false	9.15819e-06	5.03819	18	402	9	8286
WP	Cholesterol biosynthesis pathway in hepatocytes	WP:WP5329	false	0.000114907	3.93965	43	402	12	8286
WP	Cholesterol metabolism	WP:WP5304	false	0.00147593	2.83093	72	402	14	8286
WP	Amplification and expansion of oncogenic pathways as metastatic traits	WP:WP3678	false	0.0200927	1.69696	17	402	6	8286
