# Supplementary material for: Telomerase is essential for cardiac differentiation and sustained metabolism of human cardiomyocytes
Source: Cell Mol Life Sci. 2024 Apr 24;81(1):196. doi: 10.1007/s00018-024-05239-7 (PMC11043037; doi:10.1007/s00018-024-05239-7)
Supplement: Supplementary file 9 — Supplementary file9 (XLSX 3062 KB) [file 18_2024_5239_MOESM9_ESM.xlsx]

## Sheet: DEG_P5_vs_C
baseMean	log2FoldChange	lfcSE	stat	pvalue	padj	ensembl_gene_id	external_gene_name	gene_biotype
2312.7	0.0433047	0.0902737	0.479705	0.631437	0.785805	ENSG00000000003	TSPAN6	protein_coding
22.1256	-0.098075	0.342705	-0.286179	0.774741	0.879361	ENSG00000000005	TNMD	protein_coding
670.615	0.217411	0.0935699	2.32351	0.0201516	0.0731608	ENSG00000000419	DPM1	protein_coding
248.103	0.231325	0.109766	2.10744	0.0350798	0.111961	ENSG00000000457	SCYL3	protein_coding
349.345	0.071831	0.112882	0.636335	0.524558	0.703028	ENSG00000000460	FIRRM	protein_coding
9.01552	-0.411605	0.536492	-0.767215	0.442953	0.635545	ENSG00000000938	FGR	protein_coding
1725.16	0.148203	0.0916263	1.61748	0.105776	0.247936	ENSG00000001036	FUCA2	protein_coding
972.608	-0.212258	0.071019	-2.98874	0.00280127	0.0161653	ENSG00000001084	GCLC	protein_coding
1018.39	-0.504413	0.076668	-6.57919	4.73022e-11	3.58404e-09	ENSG00000001167	NFYA	protein_coding
164.969	-0.043692	0.127477	-0.342744	0.731791	0.851502	ENSG00000001460	STPG1	protein_coding
451.795	-0.0812861	0.0852452	-0.953557	0.340308	0.541294	ENSG00000001461	NIPAL3	protein_coding
1094.34	0.170324	0.0674889	2.52374	0.0116115	0.0482577	ENSG00000001497	LAS1L	protein_coding
446.798	-0.498403	0.110276	-4.5196	6.19557e-06	0.000105204	ENSG00000001561	ENPP4	protein_coding
1598.88	-0.058209	0.0827487	-0.703443	0.481779	0.669092	ENSG00000001617	SEMA3F	protein_coding
124.021	0.351371	0.160856	2.18438	0.028934	0.0968064	ENSG00000001626	CFTR	protein_coding
1947.54	-0.296468	0.0729271	-4.06527	4.79775e-05	0.000592673	ENSG00000001629	ANKIB1	protein_coding
121.213	0.0666721	0.192421	0.346491	0.728974	0.849795	ENSG00000001630	CYP51A1	protein_coding
189.858	-0.0149793	0.117121	-0.127896	0.898232	0.949551	ENSG00000001631	KRIT1	protein_coding
419.623	-0.416987	0.0902975	-4.61793	3.87592e-06	7.1546e-05	ENSG00000002016	RAD52	protein_coding
20.0623	0.152969	0.286902	0.533175	0.593912	0.758489	ENSG00000002079	MYH16	transcribed_unitary_pseudogene
58.6044	0.348247	0.19744	1.76381	0.0777636	0.19989	ENSG00000002330	BAD	protein_coding
580.009	-0.0356439	0.0865211	-0.411968	0.680363	0.818789	ENSG00000002549	LAP3	protein_coding
1398.36	-0.35295	0.0816863	-4.32079	1.55469e-05	0.000233237	ENSG00000002586	CD99	protein_coding
19.0586	0.347361	0.329029	1.05572	0.291098	0.489549	ENSG00000002587	HS3ST1	protein_coding
3.04037	-1.52272	0.844604	-1.80288	0.0714075		ENSG00000002726	AOC1	protein_coding
16.0051	0.0946759	0.413319	0.229062	0.81882	0.905248	ENSG00000002745	WNT16	protein_coding
137.081	-0.124252	0.147094	-0.844711	0.398272	0.596748	ENSG00000002746	HECW1	protein_coding
319.49	0.27789	0.102666	2.70675	0.00679456	0.032082	ENSG00000002822	MAD1L1	protein_coding
2415.56	0.139784	0.0954043	1.46517	0.142874	0.305486	ENSG00000002834	LASP1	protein_coding
330.604	0.0659539	0.0920686	0.716356	0.473772	0.66246	ENSG00000002919	SNX11	protein_coding
9.07016	-0.706229	0.451238	-1.56509	0.117561	0.268118	ENSG00000002933	TMEM176A	protein_coding
2210.79	0.0231589	0.0647086	0.357896	0.720421	0.844233	ENSG00000003056	M6PR	protein_coding
336.027	-0.335029	0.10842	-3.0901	0.00200089	0.0123659	ENSG00000003096	KLHL13	protein_coding
12.5383	-0.488583	0.383657	-1.27349	0.202845	0.387274	ENSG00000003137	CYP26B1	protein_coding
518.919	0.167507	0.078595	2.13127	0.0330667	0.106819	ENSG00000003147	ICA1	protein_coding
1052.98	0.375132	0.0795015	4.71855	2.37532e-06	4.73439e-05	ENSG00000003249	DBNDD1	protein_coding
1161.59	-0.16073	0.0746545	-2.15299	0.0313196	0.1027	ENSG00000003393	ALS2	protein_coding
146.708	-0.131699	0.127889	-1.02979	0.303106	0.502954	ENSG00000003400	CASP10	protein_coding
524.166	-0.100642	0.104716	-0.961101	0.336502	0.537194	ENSG00000003402	CFLAR	protein_coding
73.9977	-0.355942	0.193085	-1.84345	0.0652634	0.176219	ENSG00000003436	TFPI	protein_coding
2351.14	-0.0700994	0.0607017	-1.15482	0.248165	0.441424	ENSG00000003509	NDUFAF7	protein_coding
2657.24	-0.431112	0.0644541	-6.68867	2.25209e-11	1.8609e-09	ENSG00000003756	RBM5	protein_coding
216.026	0.195882	0.106295	1.84283	0.0653542	0.176328	ENSG00000003987	MTMR7	protein_coding
1929	-0.115261	0.0936817	-1.23034	0.218568	0.406155	ENSG00000003989	SLC7A2	protein_coding
1070.39	-0.123018	0.0899994	-1.36687	0.171665	0.346704	ENSG00000004059	ARF5	protein_coding
33.5077	-0.268406	0.245471	-1.09343	0.274204	0.470919	ENSG00000004139	SARM1	protein_coding
1016.43	0.130029	0.0666713	1.9503	0.0511409	0.147661	ENSG00000004142	POLDIP2	protein_coding
1325.45	-0.0866506	0.0958702	-0.903832	0.366085	0.5675	ENSG00000004399	PLXND1	protein_coding
1835.58	0.000376699	0.056064	0.00671908	0.994639	0.997379	ENSG00000004455	AK2	protein_coding
15.6438	0.261021	0.337961	0.772342	0.439912	0.632865	ENSG00000004468	CD38	protein_coding
2524.33	-0.0302458	0.0675082	-0.448032	0.65413	0.801874	ENSG00000004478	FKBP4	protein_coding
5107.49	-0.0737608	0.0734077	-1.00481	0.314988	0.515154	ENSG00000004487	KDM1A	protein_coding
2528.36	0.0291899	0.0817915	0.356882	0.72118	0.844556	ENSG00000004534	RBM6	protein_coding
229.437	0.0447208	0.139568	0.320424	0.748647	0.862808	ENSG00000004660	CAMKK1	protein_coding
666.797	-0.347346	0.083525	-4.15859	3.20222e-05	0.000420577	ENSG00000004700	RECQL	protein_coding
328.483	-0.223286	0.108761	-2.05299	0.0400736	0.123526	ENSG00000004766	VPS50	protein_coding
3.58047	1.01984	0.728627	1.39967	0.161612		ENSG00000004776	HSPB6	protein_coding
353.428	0.398504	0.188547	2.11355	0.0345536	0.110635	ENSG00000004777	ARHGAP33	protein_coding
1039.96	-0.105849	0.0918537	-1.15237	0.24917	0.442476	ENSG00000004779	NDUFAB1	protein_coding
2.48496	-2.80134	1.26262	-2.21868	0.0265087		ENSG00000004799	PDK4	protein_coding
8.29193	0.0890614	0.482152	0.184716	0.853452	0.926239	ENSG00000004838	ZMYND10	protein_coding
3.86684	1.70721	0.738258	2.31248	0.0207511		ENSG00000004846	ABCB5	protein_coding
1253.73	-0.169615	0.0817333	-2.07522	0.0379661	0.118664	ENSG00000004864	SLC25A13	protein_coding
416.793	-0.02844	0.0849501	-0.334785	0.737788	0.855772	ENSG00000004866	ST7	protein_coding
1051.85	-0.338096	0.0945597	-3.57548	0.000349592	0.00304071	ENSG00000004897	CDC27	protein_coding
5.20834	0.660057	0.553441	1.19264	0.233009	0.42399	ENSG00000004939	SLC4A1	protein_coding
55.0725	-0.539266	0.235978	-2.28524	0.0222989	0.0792564	ENSG00000004948	CALCR	protein_coding
260.432	0.186169	0.103602	1.79697	0.072341	0.189676	ENSG00000004961	HCCS	protein_coding
837.925	0.12834	0.0901527	1.42359	0.154566	0.322693	ENSG00000004975	DVL2	protein_coding
70.0149	0.0932814	0.168413	0.553883	0.579659	0.746975	ENSG00000005001	PRSS22	protein_coding
2032.9	-0.0731789	0.0737802	-0.99185	0.32127	0.521648	ENSG00000005007	UPF1	protein_coding
79.8431	-0.15508	0.163848	-0.946487	0.3439	0.54492	ENSG00000005020	SKAP2	protein_coding
3475.84	-0.112194	0.0885571	-1.26691	0.205187	0.390499	ENSG00000005022	SLC25A5	protein_coding
209.764	-0.0883886	0.156764	-0.563833	0.572868	0.742365	ENSG00000005059	MCUB	protein_coding
236.353	0.356481	0.115619	3.08323	0.00204766	0.0126104	ENSG00000005075	POLR2J	protein_coding
1877.17	-0.000494826	0.0555807	-0.00890283	0.992897	0.996965	ENSG00000005100	DHX33	protein_coding
144.365	0.00480295	0.160759	0.0298767	0.976165	0.989651	ENSG00000005108	THSD7A	protein_coding
1604.02	-0.307836	0.0668387	-4.60566	4.11161e-06	7.53006e-05	ENSG00000005156	LIG3	protein_coding
678.535	-0.0595082	0.101773	-0.584714	0.55874	0.731013	ENSG00000005175	RPAP3	protein_coding
105.556	-0.122792	0.1544	-0.795287	0.426446	0.621848	ENSG00000005187	ACSM3	protein_coding
199.268	-0.0566186	0.112644	-0.502631	0.615223	0.773841	ENSG00000005189	REXO5	protein_coding
883.617	0.074087	0.0781137	0.94845	0.342901	0.543893	ENSG00000005194	CIAPIN1	protein_coding
1192.06	0.540554	0.103748	5.21027	1.88566e-07	5.4066e-06	ENSG00000005206	SPPL2B	protein_coding
142.658	-0.332796	0.143179	-2.32434	0.0201075	0.0730511	ENSG00000005238	ATOSB	protein_coding
5.94048	0.374902	0.561715	0.667424	0.504501	0.687295	ENSG00000005243	COPZ2	protein_coding
778.897	-0.339305	0.122548	-2.76874	0.00562729	0.0277634	ENSG00000005249	PRKAR2B	protein_coding
347.134	0.080885	0.0909342	0.889489	0.37374	0.574787	ENSG00000005302	MSL3	protein_coding
2288.14	-0.276212	0.0826163	-3.34331	0.000827849	0.00607726	ENSG00000005339	CREBBP	protein_coding
451.991	0.706125	0.103933	6.79402	1.09055e-11	9.41911e-10	ENSG00000005379	TSPOAP1	protein_coding
2.44991	-0.431196	0.886688	-0.4863	0.626755		ENSG00000005381	MPO	protein_coding
19.6556	-0.619443	0.30934	-2.00247	0.0452345	0.134951	ENSG00000005421	PON1	protein_coding
536.489	-0.186766	0.0983366	-1.89925	0.0575321	0.160399	ENSG00000005436	GCFC2	protein_coding
819.799	-0.00222117	0.10793	-0.0205798	0.983581	0.992853	ENSG00000005448	WDR54	protein_coding
163.089	0.016517	0.124392	0.132781	0.894366	0.947454	ENSG00000005469	CROT	protein_coding
58.0811	0.114199	0.204499	0.558432	0.576549	0.745057	ENSG00000005471	ABCB4	protein_coding
1789.96	-0.490565	0.0774408	-6.33471	2.37785e-10	1.4942e-08	ENSG00000005483	KMT2E	protein_coding
567.526	0.143851	0.0856141	1.68023	0.0929129	0.226172	ENSG00000005486	RHBDD2	protein_coding
191.511	0.371622	0.116347	3.19407	0.0014028	0.00928479	ENSG00000005513	SOX8	protein_coding
1004.7	-0.136233	0.0916122	-1.48707	0.136997	0.297219	ENSG00000005700	IBTK	protein_coding
1688.3	0.578975	0.0730096	7.93012	2.18928e-15	5.10539e-13	ENSG00000005801	ZNF195	protein_coding
1206.06	-0.338089	0.0687152	-4.92015	8.64774e-07	2.0033e-05	ENSG00000005810	MYCBP2	protein_coding
280.718	-0.34312	0.14838	-2.31244	0.0207535	0.0748544	ENSG00000005812	FBXL3	protein_coding
2.80845	-0.968086	0.880735	-1.09918	0.27169		ENSG00000005844	ITGAL	protein_coding
143.143	-0.295064	0.141418	-2.08647	0.0369361	0.116234	ENSG00000005882	PDK2	protein_coding
1151.62	0.148162	0.097693	1.5166	0.129367	0.286076	ENSG00000005884	ITGA3	protein_coding
536.876	-0.246358	0.0859262	-2.8671	0.00414259	0.0219502	ENSG00000005889	ZFX	protein_coding
2533.51	-0.260266	0.0924523	-2.81514	0.00487556	0.024885	ENSG00000005893	LAMP2	protein_coding
272.483	0.382376	0.137892	2.773	0.0055542	0.0274998	ENSG00000005961	ITGA2B	protein_coding
965.11	-0.0228324	0.0902929	-0.25287	0.800368	0.894231	ENSG00000006007	GDE1	protein_coding
358.34	0.360159	0.1243	2.89749	0.00376158	0.0203895	ENSG00000006015	REX1BD	protein_coding
122.712	0.852143	0.171116	4.9799	6.36175e-07	1.54896e-05	ENSG00000006016	CRLF1	protein_coding
198.095	0.300888	0.133001	2.2623	0.0236791	0.0828947	ENSG00000006025	OSBPL7	protein_coding
1148.11	-0.0481398	0.0831297	-0.579093	0.562526	0.734412	ENSG00000006042	TMEM98	protein_coding
1025.53	0.471299	0.0807607	5.83574	5.3552e-09	2.36621e-07	ENSG00000006047	YBX2	protein_coding
156.008	-0.20375	0.120885	-1.68548	0.0918961	0.224452	ENSG00000006062	MAP3K14	protein_coding
190.019	0.258255	0.131541	1.96331	0.0496101	0.144415	ENSG00000006071	ABCC8	protein_coding
3.02763	1.65509	0.749881	2.20714	0.0273043		ENSG00000006116	CACNG3	protein_coding
1973.25	0.292247	0.106323	2.74868	0.00598366	0.0290773	ENSG00000006118	TMEM132A	protein_coding
5052.8	-0.438021	0.0796367	-5.50024	3.79274e-08	1.3584e-06	ENSG00000006125	AP2B1	protein_coding
76.4512	1.25852	0.454109	2.77141	0.00558147	0.0276046	ENSG00000006128	TAC1	protein_coding
561.53	0.24301	0.084293	2.88292	0.00394004	0.0211385	ENSG00000006194	ZNF263	protein_coding
102.009	-0.294752	0.168814	-1.74601	0.0808089	0.205428	ENSG00000006210	CX3CL1	protein_coding
740.48	0.237183	0.0769731	3.08137	0.00206048	0.0126678	ENSG00000006282	SPATA20	protein_coding
399.416	-0.312268	0.0967433	-3.2278	0.00124745	0.00847278	ENSG00000006283	CACNA1G	protein_coding
732.809	0.666748	0.190365	3.50246	0.000460979	0.00382261	ENSG00000006327	TNFRSF12A	protein_coding
1174.42	-0.657251	0.0739782	-8.88439	6.42703e-19	3.0657e-16	ENSG00000006432	MAP3K9	protein_coding
1257.68	-0.0193864	0.0968883	-0.20009	0.84141	0.918636	ENSG00000006451	RALA	protein_coding
728.422	-0.168048	0.0736293	-2.28236	0.0224682	0.079737	ENSG00000006453	BAIAP2L1	protein_coding
886.085	-0.354653	0.0903559	-3.92507	8.67052e-05	0.000973138	ENSG00000006459	KDM7A	protein_coding
1242.31	-0.00308047	0.0927845	-0.0332003	0.973515	0.988492	ENSG00000006468	ETV1	protein_coding
855.755	-0.0101522	0.0654196	-0.155186	0.876675	0.93862	ENSG00000006530	AGK	protein_coding
57.0799	-0.0923925	0.230042	-0.401633	0.687954	0.823909	ENSG00000006534	ALDH3B1	protein_coding
26.0962	0.0259922	0.290184	0.0895714	0.928628	0.965379	ENSG00000006555	TTC22	protein_coding
1110.52	-0.125983	0.100075	-1.25888	0.208073	0.394458	ENSG00000006576	PHTF2	protein_coding
131.386	-0.310735	0.150438	-2.06553	0.0388726	0.120868	ENSG00000006606	CCL26	protein_coding
503.083	-0.211405	0.087258	-2.42275	0.0154033	0.0597569	ENSG00000006607	FARP2	protein_coding
84.9572	-0.276034	0.190245	-1.45094	0.146797	0.31099	ENSG00000006611	USH1C	protein_coding
469.977	0.267884	0.0904896	2.96038	0.00307259	0.0173867	ENSG00000006625	GGCT	protein_coding
830.296	0.115803	0.102456	1.13027	0.258364	0.453122	ENSG00000006634	DBF4	protein_coding
21.5845	-0.186992	0.295729	-0.632309	0.527185	0.705064	ENSG00000006638	TBXA2R	protein_coding
974.029	0.42755	0.113528	3.76605	0.000165853	0.00165365	ENSG00000006652	IFRD1	protein_coding
294.621	0.11628	0.0991257	1.17306	0.240773	0.432897	ENSG00000006695	COX10	protein_coding
892.2	0.0849593	0.0738165	1.15095	0.249751	0.443055	ENSG00000006704	GTF2IRD1	protein_coding
374.623	0.0147787	0.0901791	0.163882	0.869824	0.935287	ENSG00000006712	PAF1	protein_coding
1214.25	-0.350913	0.0724479	-4.84366	1.27467e-06	2.80428e-05	ENSG00000006715	VPS41	protein_coding
539.084	-0.0857027	0.0896722	-0.955733	0.339207	0.539953	ENSG00000006740	ARHGAP44	protein_coding
1799.49	0.0459528	0.0643751	0.713829	0.475333	0.663344	ENSG00000006744	ELAC2	protein_coding
11.1026	-0.479333	0.399866	-1.19873	0.230631	0.420839	ENSG00000006747	SCIN	protein_coding
445.831	-0.0792529	0.0793166	-0.999197	0.317699	0.518255	ENSG00000006756	ARSD	protein_coding
183.703	0.0517494	0.124576	0.415403	0.677847	0.817013	ENSG00000006757	PNPLA4	protein_coding
1098.62	-0.243125	0.0557829	-4.35843	1.31001e-05	0.000201573	ENSG00000006831	ADIPOR2	protein_coding
18.4601	0.343632	0.338343	1.01563	0.309805	0.509912	ENSG00000006837	CDKL3	protein_coding
2.16975	0.088257	1.10711	0.0797184	0.936461		ENSG00000007001	UPP2	protein_coding
4.06343	0.723555	0.679135	1.06541	0.286692		ENSG00000007038	PRSS21	protein_coding
855.225	-0.179262	0.101192	-1.7715	0.0764772	0.1976	ENSG00000007047	MARK4	protein_coding
2612.93	-0.103227	0.0912489	-1.13127	0.257942	0.452688	ENSG00000007062	PROM1	protein_coding
430.452	0.456997	0.13377	3.41628	0.00063483	0.0049111	ENSG00000007080	CCDC124	protein_coding
2718.74	-0.341629	0.0708117	-4.82446	1.4038e-06	3.04228e-05	ENSG00000007168	PAFAH1B1	protein_coding
24.5644	-0.344827	0.275465	-1.2518	0.210643	0.397313	ENSG00000007171	NOS2	protein_coding
12.8845	-0.193956	0.400368	-0.484445	0.62807	0.78309	ENSG00000007174	DNAH9	protein_coding
3135.25	-0.306409	0.0622189	-4.9247	8.44913e-07	1.97034e-05	ENSG00000007202	BLTP2	protein_coding
294.111	-0.466215	0.0995869	-4.68149	2.84804e-06	5.52446e-05	ENSG00000007237	GAS7	protein_coding
377.857	0.257476	0.0993746	2.59096	0.00957083	0.0416977	ENSG00000007255	TRAPPC6A	protein_coding
315.101	0.530988	0.130647	4.0643	4.81771e-05	0.000594439	ENSG00000007264	MATK	protein_coding
11.8471	-1.23657	0.423621	-2.91904	0.00351106	0.0192805	ENSG00000007306	CEACAM7	protein_coding
15.6269	-0.0336238	0.327763	-0.102586	0.918292	0.960388	ENSG00000007312	CD79B	protein_coding
463.571	0.423212	0.255839	1.65421	0.0980848	0.234813	ENSG00000007314	SCN4A	protein_coding
288.626	0.042074	0.107637	0.390888	0.69588	0.828989	ENSG00000007341	ST7L	protein_coding
1.06808	-0.419648	1.32615	-0.316441	0.751668		ENSG00000007350	TKTL1	protein_coding
1.86392	0.0812977	1.18167	0.0687992	0.945149		ENSG00000007372	PAX6	protein_coding
337.453	0.37959	0.103818	3.65628	0.000255897	0.00235457	ENSG00000007376	RPUSD1	protein_coding
1024.16	0.410465	0.0839497	4.88941	1.01136e-06	2.28488e-05	ENSG00000007384	RHBDF1	protein_coding
2057.98	0.149972	0.081133	1.84847	0.0645344	0.174745	ENSG00000007392	LUC7L	protein_coding
2037.29	-0.103766	0.104906	-0.989139	0.322595	0.523273	ENSG00000007402	CACNA2D2	protein_coding
124.195	0.302062	0.152822	1.97657	0.0480906	0.141164	ENSG00000007516	BAIAP3	protein_coding
296.587	0.133221	0.0947928	1.40539	0.159906	0.330201	ENSG00000007520	TSR3	protein_coding
658.124	0.59239	0.10278	5.76366	8.23107e-09	3.43447e-07	ENSG00000007541	PIGQ	protein_coding
599.306	0.208962	0.090841	2.3003	0.0214312	0.0767574	ENSG00000007545	CRAMP1	protein_coding
743.885	0.11166	0.0868053	1.28633	0.198329	0.381672	ENSG00000007866	TEAD3	protein_coding
1442.15	-0.0224246	0.0746548	-0.300377	0.76389	0.872663	ENSG00000007923	DNAJC11	protein_coding
1.23055	-0.237223	1.45348	-0.16321	0.870353		ENSG00000007933	FMO3	protein_coding
818.166	0.132185	0.0706238	1.87168	0.0612508	0.168043	ENSG00000007944	MYLIP	protein_coding
8.96863	0.699746	0.445575	1.57044	0.116314	0.265986	ENSG00000007952	NOX1	protein_coding
121.7	0.198293	0.147485	1.34449	0.178789	0.356413	ENSG00000007968	E2F2	protein_coding
1677.88	0.240981	0.0662603	3.63688	0.000275956	0.00250076	ENSG00000008018	PSMB1	protein_coding
73.2897	0.431229	0.180673	2.38679	0.0169963	0.0642483	ENSG00000008056	SYN1	protein_coding
9323.98	-0.130447	0.0686453	-1.9003	0.0573937	0.160104	ENSG00000008083	JARID2	protein_coding
774.11	-0.41362	0.0977027	-4.23345	2.30135e-05	0.000320935	ENSG00000008086	CDKL5	protein_coding
31.1576	0.132477	0.255086	0.519343	0.603521	0.765208	ENSG00000008118	CAMK1G	protein_coding
32.8952	0.250684	0.265939	0.942639	0.345865	0.547066	ENSG00000008128	CDK11A	protein_coding
1351.87	0.00216815	0.0717072	0.0302361	0.975879	0.989639	ENSG00000008130	NADK	protein_coding
24.8304	0.87699	0.318075	2.75718	0.00583023	0.02851	ENSG00000008226	DLEC1	protein_coding
401.694	-0.0067325	0.0794591	-0.0847291	0.932477	0.967272	ENSG00000008256	CYTH3	protein_coding
1019.65	-0.501815	0.091466	-5.48635	4.10316e-08	1.44978e-06	ENSG00000008277	ADAM22	protein_coding
2188.4	-0.200769	0.104735	-1.91692	0.0552487	0.155771	ENSG00000008282	SYPL1	protein_coding
769.918	0.267597	0.0980991	2.72783	0.00637533	0.0305283	ENSG00000008283	CYB561	protein_coding
2100.18	-0.591324	0.0771261	-7.66698	1.76097e-14	3.21384e-12	ENSG00000008294	SPAG9	protein_coding
2566.6	-0.00973276	0.0968229	-0.100521	0.919931	0.961132	ENSG00000008300	CELSR3	protein_coding
22433.2	-0.27081	0.0577535	-4.68907	2.74454e-06	5.34782e-05	ENSG00000008311	AASS	protein_coding
454.721	-0.114594	0.0902086	-1.27033	0.203969	0.388678	ENSG00000008323	PLEKHG6	protein_coding
329.511	0.234018	0.10635	2.20046	0.0277744	0.0935582	ENSG00000008324	SS18L2	protein_coding
152.905	0.343975	0.127542	2.69695	0.00699773	0.0328712	ENSG00000008382	MPND	protein_coding
4391.27	-0.0314988	0.107394	-0.293302	0.769291	0.875955	ENSG00000008394	MGST1	protein_coding
575.884	-0.430809	0.0842794	-5.11168	3.19304e-07	8.58074e-06	ENSG00000008405	CRY1	protein_coding
14.1526	0.0440299	0.386193	0.11401	0.90923	0.95625	ENSG00000008438	PGLYRP1	protein_coding
30.3293	1.20729	0.274288	4.40153	1.07488e-05	0.000169876	ENSG00000008441	NFIX	protein_coding
107.672	-0.0639983	0.173434	-0.369007	0.712123	0.838722	ENSG00000008513	ST3GAL1	protein_coding
1040	0.519444	0.103102	5.03817	4.69996e-07	1.18917e-05	ENSG00000008516	MMP25	protein_coding
25.7623	-0.154285	0.268644	-0.574308	0.565759	0.736976	ENSG00000008517	IL32	protein_coding
1988.98	0.314795	0.111334	2.82749	0.00469148	0.0241928	ENSG00000008710	PKD1	protein_coding
111.41	0.122222	0.148365	0.823792	0.410058	0.607189	ENSG00000008735	MAPK8IP2	protein_coding
1821.63	0.014911	0.0673384	0.221435	0.824754	0.908658	ENSG00000008838	MED24	protein_coding
110.967	0.115466	0.139143	0.829839	0.40663	0.604244	ENSG00000008853	RHOBTB2	protein_coding
802.236	-0.415493	0.0813255	-5.10902	3.23834e-07	8.69134e-06	ENSG00000008869	HEATR5B	protein_coding
3005.29	-0.0568495	0.0744924	-0.763158	0.445369	0.637511	ENSG00000008952	SEC62	protein_coding
8073.01	0.131535	0.101677	1.29365	0.195786	0.37827	ENSG00000008988	RPS20	protein_coding
13110.8	-0.275886	0.0704638	-3.91528	9.02978e-05	0.00100433	ENSG00000009307	CSDE1	protein_coding
1565.13	-0.261789	0.0727379	-3.59907	0.000319353	0.0028269	ENSG00000009335	UBE3C	protein_coding
372.726	-0.355007	0.101461	-3.49894	0.000467116	0.00386587	ENSG00000009413	REV3L	protein_coding
589.851	0.2729	0.0894257	3.0517	0.00227548	0.0136725	ENSG00000009694	TENM1	protein_coding
9.54263	0.518069	0.453385	1.14267	0.253176	0.447354	ENSG00000009709	PAX7	protein_coding
187.948	0.757427	0.128231	5.90674	3.48946e-09	1.6607e-07	ENSG00000009724	MASP2	protein_coding
238.441	-0.0612522	0.110111	-0.556278	0.578021	0.745957	ENSG00000009780	FAM76A	protein_coding
11.9515	-0.376381	0.424332	-0.886997	0.37508	0.576168	ENSG00000009790	TRAF3IP3	protein_coding
826.692	-0.138427	0.0900376	-1.53743	0.124188	0.278229	ENSG00000009830	POMT2	protein_coding
945.744	-0.122163	0.109677	-1.11385	0.265345	0.461798	ENSG00000009844	VTA1	protein_coding
493.473	0.124539	0.130611	0.953507	0.340333	0.541294	ENSG00000009950	MLXIPL	protein_coding
2626.42	-0.202206	0.0636187	-3.1784	0.00148091	0.00969173	ENSG00000009954	BAZ1B	protein_coding
791.39	-0.0378335	0.0939453	-0.402719	0.687155	0.82326	ENSG00000010017	RANBP9	protein_coding
21.4689	-0.107272	0.317773	-0.337574	0.735684	0.854248	ENSG00000010030	ETV7	protein_coding
191.848	0.283293	0.112547	2.51711	0.0118321	0.0488747	ENSG00000010072	SPRTN	protein_coding
861.931	-0.212688	0.0707602	-3.00576	0.00264916	0.015436	ENSG00000010165	METTL13	protein_coding
176.258	-0.349833	0.118348	-2.95596	0.00311701	0.0175924	ENSG00000010219	DYRK4	protein_coding
6067.79	-0.20281	0.0657338	-3.08532	0.00203331	0.0125368	ENSG00000010244	ZNF207	protein_coding
2825.2	0.170429	0.0677113	2.517	0.011836	0.0488813	ENSG00000010256	UQCRC1	protein_coding
635.03	-0.321918	0.0868868	-3.70503	0.00021137	0.00201281	ENSG00000010270	STARD3NL	protein_coding
4879.45	0.144059	0.0988296	1.45765	0.144937	0.308296	ENSG00000010278	CD9	protein_coding
7.66955	0.489032	0.507528	0.963557	0.335268	0.536052	ENSG00000010282	HHATL	protein_coding
3721.83	-0.159389	0.0653128	-2.44039	0.0146713	0.0575379	ENSG00000010292	NCAPD2	protein_coding
283.854	0.310281	0.125517	2.47202	0.0134353	0.0536392	ENSG00000010295	IFFO1	protein_coding
40.2602	-0.1836	0.221962	-0.827168	0.408142	0.605719	ENSG00000010310	GIPR	protein_coding
221.85	0.199527	0.110936	1.79859	0.072084	0.189278	ENSG00000010318	PHF7	protein_coding
116.344	0.473424	0.147171	3.21684	0.00129611	0.00874122	ENSG00000010319	SEMA3G	protein_coding
3400.16	-0.187308	0.0614508	-3.0481	0.0023029	0.0137898	ENSG00000010322	NISCH	protein_coding
22.2937	0.433299	0.321699	1.34691	0.17801	0.35541	ENSG00000010327	STAB1	protein_coding
223.652	0.329714	0.104986	3.14055	0.00168634	0.0107512	ENSG00000010361	FUZ	protein_coding
4.99312	1.22613	0.702096	1.74639	0.0807432	0.2053	ENSG00000010379	SLC6A13	protein_coding
1577.63	-0.327236	0.0705083	-4.64109	3.46576e-06	6.55309e-05	ENSG00000010404	IDS	protein_coding
1.44988	-1.51315	1.51717	-0.997352	0.318594		ENSG00000010438	PRSS3	protein_coding
201.467	0.500901	0.110102	4.54945	5.37874e-06	9.35286e-05	ENSG00000010539	ZNF200	protein_coding
122.828	0.11103	0.132262	0.839465	0.401208	0.59968	ENSG00000010610	CD4	protein_coding
49.5958	-0.192921	0.207261	-0.930813	0.35195	0.553396	ENSG00000010626	LRRC23	protein_coding
18.0876	0.632698	0.363404	1.74103	0.0816775	0.20686	ENSG00000010671	BTK	protein_coding
78.0459	0.20883	0.165998	1.25802	0.208383	0.394831	ENSG00000010704	HFE	protein_coding
404.156	0.315127	0.108844	2.89521	0.00378906	0.0205067	ENSG00000010803	SCMH1	protein_coding
1030	-0.0120983	0.0774465	-0.156215	0.875864	0.938271	ENSG00000010810	FYN	protein_coding
619.287	-0.0981837	0.0902084	-1.08841	0.276415	0.473467	ENSG00000010818	HIVEP2	protein_coding
9.22806	0.423411	0.415843	1.0182	0.308584	0.508494	ENSG00000010932	FMO1	protein_coding
951.855	0.106839	0.0662064	1.61373	0.106586	0.249278	ENSG00000011007	ELOA	protein_coding
897.699	0.155356	0.0860598	1.80522	0.071041	0.187363	ENSG00000011009	LYPLA2	protein_coding
1172.6	-0.0670692	0.0975075	-0.687836	0.491556	0.676949	ENSG00000011021	CLCN6	protein_coding
1215.2	0.36886	0.111622	3.30454	0.000951324	0.00681214	ENSG00000011028	MRC2	protein_coding
1.51071	-1.49099	1.31742	-1.13174	0.257742		ENSG00000011052	NME1-NME2	protein_coding
1.27877	-1.6752	1.24798	-1.34232	0.179491		ENSG00000011083	SLC6A7	protein_coding
859.498	0.182529	0.100578	1.81481	0.0695537	0.184644	ENSG00000011105	TSPAN9	protein_coding
955.934	-0.375059	0.0662088	-5.66479	1.47208e-08	5.72148e-07	ENSG00000011114	BTBD7	protein_coding
328.27	-0.00537948	0.103547	-0.051952	0.958567	0.98062	ENSG00000011132	APBA3	protein_coding
467.608	0.0758088	0.0841148	0.901254	0.367454	0.56873	ENSG00000011143	MKS1	protein_coding
536.176	-0.219951	0.0919988	-2.39081	0.0168114	0.0636778	ENSG00000011198	ABHD5	protein_coding
4355.86	-0.37851	0.0926967	-4.08331	4.4398e-05	0.000554658	ENSG00000011201	ANOS1	protein_coding
1501.28	0.24395	0.0862899	2.8271	0.00469715	0.0241983	ENSG00000011243	AKAP8L	protein_coding
2029.33	-0.278594	0.0762522	-3.65358	0.000258609	0.00237431	ENSG00000011258	MBTD1	protein_coding
1057.06	-0.0345199	0.100117	-0.344796	0.730248	0.850647	ENSG00000011260	UTP18	protein_coding
900.832	-0.0744232	0.0714922	-1.041	0.297877	0.496808	ENSG00000011275	RNF216	protein_coding
2196.34	-0.0189883	0.0641544	-0.295979	0.767246	0.874781	ENSG00000011295	TTC19	protein_coding
7449.21	-0.0211532	0.0589034	-0.359117	0.719507	0.843544	ENSG00000011304	PTBP1	protein_coding
93.6804	0.447472	0.188045	2.37961	0.0173311	0.0652575	ENSG00000011332	DPF1	protein_coding
1209.62	-0.624763	0.0834486	-7.4868	7.05733e-14	1.08911e-11	ENSG00000011347	SYT7	protein_coding
2035.85	-0.342048	0.0812105	-4.21186	2.53273e-05	0.000345849	ENSG00000011376	LARS2	protein_coding
3459.31	-0.466461	0.0886784	-5.26014	1.43946e-07	4.3159e-06	ENSG00000011405	PIK3C2A	protein_coding
178.344	-0.108473	0.131748	-0.823341	0.410314	0.607354	ENSG00000011422	PLAUR	protein_coding
2914.32	-0.271514	0.0813933	-3.33583	0.00085045	0.00622359	ENSG00000011426	ANLN	protein_coding
872.705	0.0894715	0.0865588	1.03365	0.3013	0.500767	ENSG00000011451	WIZ	protein_coding
1360.47	-0.241159	0.061369	-3.92965	8.5068e-05	0.000958351	ENSG00000011454	RABGAP1	protein_coding
715.964	0.108103	0.114924	0.940642	0.346889	0.547776	ENSG00000011478	QPCTL	protein_coding
1311.05	-0.00669856	0.0747102	-0.0896606	0.928557	0.965353	ENSG00000011485	PPP5C	protein_coding
921.829	-0.145129	0.0683963	-2.12189	0.0338469	0.108837	ENSG00000011523	CEP68	protein_coding
1152.52	-0.194966	0.102103	-1.90951	0.0561958	0.157974	ENSG00000011566	MAP4K3	protein_coding
7.81491	-0.0389224	0.501054	-0.077681	0.938082	0.970374	ENSG00000011590	ZBTB32	protein_coding
524.454	-0.20091	0.0822754	-2.44192	0.0146094	0.0573555	ENSG00000011638	LDAF1	protein_coding
209.734	-0.306907	0.118158	-2.59743	0.00939238	0.0411439	ENSG00000011677	GABRA3	protein_coding
1130.33	-0.0939431	0.080288	-1.17008	0.24197	0.4342	ENSG00000012048	BRCA1	protein_coding
448.323	0.0690098	0.100584	0.686091	0.492656	0.677733	ENSG00000012061	ERCC1	protein_coding
7.81795	0.144059	0.447137	0.322181	0.747315	0.862036	ENSG00000012124	CD22	protein_coding
286.56	0.338675	0.123672	2.73849	0.00617215	0.029807	ENSG00000012171	SEMA3B	protein_coding
823.119	-0.122133	0.0913036	-1.33766	0.181008	0.359233	ENSG00000012174	MBTPS2	protein_coding
204.194	-0.193139	0.125212	-1.54249	0.122955	0.276293	ENSG00000012211	PRICKLE3	protein_coding
4.66228	0.000164801	0.713481	0.000230981	0.999816		ENSG00000012223	LTF	protein_coding
4436.89	-0.306753	0.0693682	-4.4221	9.77469e-06	0.000156604	ENSG00000012232	EXTL3	protein_coding
5656.02	-0.0368485	0.0708913	-0.519788	0.603211	0.765081	ENSG00000012660	ELOVL5	protein_coding
82.2992	0.0120715	0.168267	0.0717401	0.942809	0.972654	ENSG00000012779	ALOX5	protein_coding
404.607	-0.0475068	0.113865	-0.41722	0.676517	0.816253	ENSG00000012822	CALCOCO1	protein_coding
518.576	-0.0230599	0.0923656	-0.249659	0.802851	0.895916	ENSG00000012963	UBR7	protein_coding
1203.93	-0.010852	0.0740308	-0.146587	0.883458	0.941749	ENSG00000012983	MAP4K5	protein_coding
233.258	-0.0612515	0.11379	-0.538286	0.590379	0.755726	ENSG00000013016	EHD3	protein_coding
1027.14	0.297523	0.0829498	3.58679	0.000334778	0.0029362	ENSG00000013275	PSMC4	protein_coding
399.519	-0.124863	0.10267	-1.21616	0.223924	0.41298	ENSG00000013288	MAN2B2	protein_coding
23.0866	-0.0930014	0.304359	-0.305565	0.759936	0.870335	ENSG00000013293	SLC7A14	protein_coding
111.419	0.238177	0.167401	1.42279	0.154797	0.323033	ENSG00000013297	CLDN11	protein_coding
1910.19	0.20285	0.0716071	2.83282	0.00461388	0.0238748	ENSG00000013306	SLC25A39	protein_coding
282.165	0.0667912	0.138076	0.483728	0.628579	0.783522	ENSG00000013364	MVP	protein_coding
690.896	-0.187087	0.0848913	-2.20384	0.0275354	0.0930319	ENSG00000013374	NUB1	protein_coding
1363.31	-0.285321	0.078502	-3.63457	0.000278442	0.00251677	ENSG00000013375	PGM3	protein_coding
176.22	-0.0859392	0.115559	-0.743679	0.45707	0.647771	ENSG00000013392	RWDD2A	protein_coding
1080.15	-0.797693	0.103472	-7.70929	1.26523e-14	2.48173e-12	ENSG00000013441	CLK1	protein_coding
273.282	0.0384198	0.122363	0.313983	0.753534	0.866157	ENSG00000013503	POLR3B	protein_coding
1366.27	-0.416665	0.0651886	-6.39168	1.64071e-10	1.08287e-08	ENSG00000013523	ANGEL1	protein_coding
328.857	-0.162971	0.11076	-1.47138	0.141188	0.303111	ENSG00000013561	RNF14	protein_coding
181.925	0.108018	0.120863	0.893718	0.371473	0.572305	ENSG00000013563	DNASE1L1	protein_coding
1888.85	0.390135	0.0992272	3.93173	8.43352e-05	0.000950606	ENSG00000013573	DDX11	protein_coding
384.152	-0.0160638	0.0896802	-0.179123	0.857841	0.928285	ENSG00000013583	HEBP1	protein_coding
33.0173	-0.815588	0.296648	-2.74935	0.00597136	0.0290512	ENSG00000013588	GPRC5A	protein_coding
34.7884	-0.0235819	0.235196	-0.100265	0.920134	0.961167	ENSG00000013619	MAMLD1	protein_coding
4.83144	-0.822761	0.623829	-1.31889	0.187206	0.367753	ENSG00000013725	CD6	protein_coding
2205.11	0.0821893	0.0632221	1.30001	0.193598	0.375703	ENSG00000013810	TACC3	protein_coding
1399.29	-0.165738	0.0864135	-1.91797	0.0551149	0.155498	ENSG00000014123	UFL1	protein_coding
169.802	0.168457	0.119121	1.41417	0.157312	0.326317	ENSG00000014138	POLA2	protein_coding
372.712	0.286711	0.0972663	2.94769	0.00320154	0.0179757	ENSG00000014164	ZC3H3	protein_coding
2793.63	-0.0274398	0.060146	-0.45622	0.648232	0.797712	ENSG00000014216	CAPN1	protein_coding
26.8088	-0.860412	0.346277	-2.48475	0.0129643	0.0522354	ENSG00000014257	ACP3	protein_coding
3652.41	0.0199176	0.0750996	0.265216	0.790843	0.889079	ENSG00000014641	MDH1	protein_coding
2633.3	-0.104609	0.0827982	-1.26342	0.206439	0.392174	ENSG00000014824	SLC30A9	protein_coding
182.526	0.416538	0.126438	3.2944	0.000986316	0.00699587	ENSG00000014914	MTMR11	protein_coding
677.788	0.0920439	0.088179	1.04383	0.296564	0.495604	ENSG00000014919	COX15	protein_coding
1574.8	0.0341409	0.087893	0.388437	0.697693	0.830159	ENSG00000015133	CCDC88C	protein_coding
18.7374	-0.123478	0.314047	-0.393183	0.694184	0.827909	ENSG00000015153	YAF2	protein_coding
1216.84	-0.0217424	0.0724419	-0.300137	0.764073	0.872727	ENSG00000015171	ZMYND11	protein_coding
23.0808	0.577747	0.283399	2.03863	0.0414866	0.126687	ENSG00000015285	WAS	protein_coding
49.5938	-0.095661	0.200669	-0.47671	0.633568	0.787617	ENSG00000015413	DPEP1	protein_coding
293.205	0.241371	0.102779	2.34844	0.0188524	0.0695754	ENSG00000015475	BID	protein_coding
273.985	-0.734773	0.113219	-6.48983	8.59334e-11	6.11379e-09	ENSG00000015479	MATR3	protein_coding
10.6466	-0.0663838	0.443337	-0.149737	0.880972	0.9407	ENSG00000015520	NPC1L1	protein_coding
1437.64	0.127543	0.103125	1.23678	0.216169	0.403392	ENSG00000015532	XYLT2	protein_coding
141.056	-0.155589	0.376549	-0.413196	0.679463	0.818303	ENSG00000015568	RGPD5	protein_coding
1162.46	0.0254298	0.0776272	0.327589	0.743222	0.859255	ENSG00000015676	NUDCD3	protein_coding
1.43744	-2.72015	1.59126	-1.70944	0.0873703		ENSG00000016082	ISL1	protein_coding
632.621	-0.599544	0.0870349	-6.88855	5.63646e-12	5.18851e-10	ENSG00000016391	CHDH	protein_coding
41.7053	0.0555804	0.211449	0.262855	0.792662	0.889815	ENSG00000016402	IL20RA	protein_coding
1.15921	-1.12753	1.30482	-0.864128	0.387518		ENSG00000016602	CLCA4	protein_coding
976.124	0.0306941	0.079721	0.385018	0.700224	0.831568	ENSG00000016864	GLT8D1	protein_coding
4588.02	-0.235412	0.0723732	-3.25275	0.00114295	0.00790648	ENSG00000017260	ATP2C1	protein_coding
741.319	0.506734	0.104416	4.85303	1.21589e-06	2.68339e-05	ENSG00000017483	SLC38A5	protein_coding
1405.26	-0.245648	0.0805053	-3.05133	0.0022783	0.0136837	ENSG00000017797	RALBP1	protein_coding
1022.19	-0.0393759	0.0675051	-0.583303	0.559689	0.732022	ENSG00000018189	RUFY3	protein_coding
1225.85	-0.358408	0.0914212	-3.9204	8.84003e-05	0.000990046	ENSG00000018236	CNTN1	protein_coding
2.62592	-0.112606	0.776017	-0.145108	0.884626		ENSG00000018280	SLC11A1	protein_coding
470.953	-0.184995	0.0899872	-2.0558	0.0398022	0.122986	ENSG00000018408	WWTR1	protein_coding
1136.98	-0.121524	0.085759	-1.41704	0.15647	0.325021	ENSG00000018510	AGPS	protein_coding
3.35971	0.486626	0.677606	0.718154	0.472662		ENSG00000018607	ZNF285CP	transcribed_unprocessed_pseudogene
263.727	-0.0545295	0.0960888	-0.56749	0.570381	0.740844	ENSG00000018610	STEEP1	protein_coding
2834.23	-0.287449	0.0987312	-2.91143	0.00359783	0.0196388	ENSG00000018625	ATP1A2	protein_coding
467.62	-0.158176	0.11419	-1.3852	0.16599	0.338586	ENSG00000018699	TTC27	protein_coding
157.567	-0.17071	0.120428	-1.41753	0.156328	0.324981	ENSG00000018869	ZNF582	protein_coding
7.24555	0.105318	0.564768	0.18648	0.852069	0.925447	ENSG00000019102	VSIG2	protein_coding
1372.98	0.423427	0.117989	3.58871	0.000332315	0.00291948	ENSG00000019144	PHLDB1	protein_coding
1.66922	0.854649	1.00995	0.846231	0.397424		ENSG00000019186	CYP24A1	protein_coding
234.608	-0.222984	0.130596	-1.70743	0.0877419	0.217495	ENSG00000019485	PRDM11	protein_coding
663.355	-0.385536	0.0766286	-5.03123	4.87338e-07	1.22641e-05	ENSG00000019505	SYT13	protein_coding
1.89674	-0.703163	0.971361	-0.723894	0.469131		ENSG00000019549	SNAI2	protein_coding
1259.19	0.0860889	0.103492	0.83184	0.405499	0.603633	ENSG00000019582	CD74	protein_coding
19.8545	-1.38008	0.344771	-4.00287	6.25786e-05	0.000742034	ENSG00000019991	HGF	protein_coding
396.319	-0.204247	0.105395	-1.93792	0.0526329	0.150587	ENSG00000019995	ZRANB1	protein_coding
574.659	0.0982786	0.0973537	1.0095	0.312734	0.512847	ENSG00000020129	NCDN	protein_coding
161.555	0.408822	0.171264	2.38709	0.0169825	0.0642215	ENSG00000020181	ADGRA2	protein_coding
1.81323	-0.179749	1.26093	-0.142553	0.886643		ENSG00000020219	CCT8L1P	processed_pseudogene
420.195	-0.338864	0.0976044	-3.47181	0.00051696	0.00417627	ENSG00000020256	ZFP64	protein_coding
304.936	0.121296	0.122242	0.992262	0.32107	0.521444	ENSG00000020426	MNAT1	protein_coding
354.583	0.116637	0.120893	0.964793	0.334648	0.535482	ENSG00000020577	SAMD4A	protein_coding
20.9491	-0.583134	0.318402	-1.83144	0.067035	0.179478	ENSG00000020633	RUNX3	protein_coding
1641.22	-0.111516	0.0695204	-1.60408	0.108697	0.25328	ENSG00000020922	MRE11	protein_coding
363.062	-0.665989	0.108302	-6.14938	7.77876e-10	4.33052e-08	ENSG00000021300	PLEKHB1	protein_coding
431.595	-0.156836	0.108021	-1.45191	0.146527	0.310685	ENSG00000021355	SERPINB1	protein_coding
7.45299	0.0429622	0.500896	0.0857708	0.931649	0.966748	ENSG00000021461	CYP3A43	protein_coding
1.8587	0.495888	0.982894	0.504518	0.613897		ENSG00000021488	SLC7A9	protein_coding
1227.4	-0.1702	0.0864111	-1.96966	0.0488774	0.142874	ENSG00000021574	SPAST	protein_coding
259.122	0.0447543	0.117465	0.381	0.703203	0.833455	ENSG00000021645	NRXN3	protein_coding
186.308	0.0533282	0.148501	0.35911	0.719513	0.843544	ENSG00000021762	OSBPL5	protein_coding
2573.21	-0.21453	0.080131	-2.67724	0.00742312	0.0344835	ENSG00000021776	AQR	protein_coding
1079.67	-0.361168	0.0698735	-5.16889	2.35492e-07	6.5377e-06	ENSG00000021826	CPS1	protein_coding
1804.9	-0.389966	0.085705	-4.5501	5.36202e-06	9.3497e-05	ENSG00000022267	FHL1	protein_coding
491.025	0.0204373	0.0814657	0.25087	0.801914	0.895414	ENSG00000022277	RTF2	protein_coding
24.2365	0.0188222	0.397371	0.0473668	0.962221	0.982682	ENSG00000022355	GABRA1	protein_coding
93.7127	0.391391	0.151304	2.58679	0.00968742	0.0420777	ENSG00000022556	NLRP2	protein_coding
665.213	0.123919	0.0841156	1.4732	0.140698	0.302311	ENSG00000022567	SLC45A4	protein_coding
2249.8	-0.0947268	0.0698012	-1.35709	0.174751	0.351411	ENSG00000022840	RNF10	protein_coding
380.815	0.325768	0.0819156	3.97687	6.98272e-05	0.000813806	ENSG00000022976	ZNF839	protein_coding
669.107	0.00271141	0.0876515	0.030934	0.975322	0.989513	ENSG00000023041	ZDHHC6	protein_coding
622.011	-0.564936	0.0996345	-5.67009	1.42726e-08	5.60658e-07	ENSG00000023171	GRAMD1B	protein_coding
750.405	0.292422	0.0793236	3.68645	0.000227407	0.0021422	ENSG00000023191	RNH1	protein_coding
1850.39	-0.165976	0.069341	-2.39362	0.0166829	0.0633511	ENSG00000023228	NDUFS1	protein_coding
3483.94	-0.123949	0.0853908	-1.45154	0.146628	0.31079	ENSG00000023287	RB1CC1	protein_coding
1522.32	0.0965537	0.101419	0.952032	0.341081	0.54199	ENSG00000023318	ERP44	protein_coding
764.832	-0.047376	0.070384	-0.673107	0.500879	0.684455	ENSG00000023330	ALAS1	protein_coding
4.89471	-0.659647	0.65062	-1.01387	0.310643	0.510713	ENSG00000023445	BIRC3	protein_coding
1699.14	-0.361197	0.070799	-5.10173	3.3656e-07	8.9755e-06	ENSG00000023516	AKAP11	protein_coding
226.291	0.602772	0.112367	5.36433	8.12482e-08	2.63561e-06	ENSG00000023572	GLRX2	protein_coding
319.238	0.0110754	0.128218	0.0863791	0.931165	0.966342	ENSG00000023608	SNAPC1	protein_coding
423.826	-0.196155	0.103229	-1.9002	0.0574067	0.160113	ENSG00000023697	DERA	protein_coding
2957.07	-0.0521795	0.0837809	-0.622809	0.53341	0.710352	ENSG00000023734	STRAP	protein_coding
24.415	0.325514	0.312826	1.04056	0.29808	0.497108	ENSG00000023839	ABCC2	protein_coding
133.333	0.243443	0.143704	1.69405	0.0902549	0.22176	ENSG00000023892	DEF6	protein_coding
368.567	0.268679	0.0843013	3.18712	0.00143695	0.00946008	ENSG00000023902	PLEKHO1	protein_coding
327.928	-0.0561372	0.0967612	-0.580162	0.561805	0.73392	ENSG00000023909	GCLM	protein_coding
1220.21	-0.266586	0.0697817	-3.82028	0.000133298	0.00138224	ENSG00000024048	UBR2	protein_coding
481.353	-0.433231	0.0936716	-4.625	3.74599e-06	6.98852e-05	ENSG00000024422	EHD2	protein_coding
719.161	-0.171431	0.104359	-1.6427	0.100445	0.239312	ENSG00000024526	DEPDC1	protein_coding
99.5512	0.081793	0.178699	0.457714	0.647158	0.797192	ENSG00000024862	CCDC28A	protein_coding
385.969	-0.278371	0.102096	-2.72656	0.00639982	0.0305967	ENSG00000025039	RRAGD	protein_coding
420.414	-0.0381887	0.116411	-0.32805	0.742874	0.859033	ENSG00000025156	HSF2	protein_coding
1665.75	-0.404667	0.0767916	-5.26968	1.36665e-07	4.13741e-06	ENSG00000025293	PHF20	protein_coding
80.3428	0.262854	0.15548	1.6906	0.0909139	0.222935	ENSG00000025423	HSD17B6	protein_coding
222.014	0.164208	0.10412	1.57711	0.11477	0.263806	ENSG00000025434	NR1H3	protein_coding
10.0023	0.00221775	0.441165	0.00502703	0.995989	0.998224	ENSG00000025708	TYMP	protein_coding
619.708	0.288283	0.0747579	3.85622	0.000115154	0.00122209	ENSG00000025770	NCAPH2	protein_coding
619.986	0.0540185	0.0774237	0.6977	0.485365	0.672088	ENSG00000025772	TOMM34	protein_coding
3487.03	0.142491	0.0873332	1.63158	0.102768	0.243167	ENSG00000025796	SEC63	protein_coding
2125.73	-0.328245	0.0712832	-4.60481	4.1285e-06	7.54125e-05	ENSG00000025800	KPNA6	protein_coding
865.289	-0.0712566	0.114253	-0.623676	0.53284	0.709909	ENSG00000026025	VIM	protein_coding
61.6909	0.357776	0.231846	1.54316	0.122792	0.276074	ENSG00000026036	RTEL1-TNFRSF6B	protein_coding
260.765	-0.0998775	0.13232	-0.754819	0.450358	0.641822	ENSG00000026103	FAS	protein_coding
606.666	0.512411	0.0869793	5.89118	3.8344e-09	1.7844e-07	ENSG00000026297	RNASET2	protein_coding
232.737	0.0657831	0.1247	0.527531	0.597825	0.761172	ENSG00000026508	CD44	protein_coding
338.824	0.208506	0.117085	1.7808	0.0749451	0.19472	ENSG00000026559	KCNG1	protein_coding
1523.08	-0.00264237	0.0730094	-0.0361922	0.971129	0.98712	ENSG00000026652	AGPAT4	protein_coding
272.536	-0.134321	0.125322	-1.07181	0.283806	0.482115	ENSG00000026950	BTN3A1	protein_coding
540.592	0.0658038	0.0928527	0.708691	0.478516	0.666059	ENSG00000027001	MIPEP	protein_coding
225.781	-0.0699519	0.0989842	-0.706697	0.479755	0.667078	ENSG00000027075	PRKCH	protein_coding
4.07436	0.295837	0.694716	0.425839	0.670225		ENSG00000027644	INSRR	protein_coding
855.026	0.135544	0.0909653	1.49007	0.136207	0.295963	ENSG00000027697	IFNGR1	protein_coding
300.624	0.320451	0.102977	3.11186	0.00185912	0.0116545	ENSG00000027847	B4GALT7	protein_coding
76.9468	0.440933	0.18337	2.40461	0.0161897	0.0620053	ENSG00000027869	SH2D2A	protein_coding
280.496	-0.335651	0.117654	-2.85287	0.00433265	0.0227164	ENSG00000028116	VRK2	protein_coding
68.5597	-0.266462	0.205711	-1.29532	0.19521	0.377611	ENSG00000028137	TNFRSF1B	protein_coding
2456.56	-0.258368	0.0750044	-3.4447	0.000571699	0.00451253	ENSG00000028203	VEZT	protein_coding
318.436	0.145926	0.0992837	1.46978	0.14162	0.303453	ENSG00000028277	POU2F2	protein_coding
944.817	0.306414	0.0716166	4.27853	1.88134e-05	0.000272879	ENSG00000028310	BRD9	protein_coding
910.691	0.0354623	0.0749116	0.473389	0.635936	0.788738	ENSG00000028528	SNX1	protein_coding
411.937	-0.196717	0.113605	-1.73159	0.0833466	0.209509	ENSG00000028839	TBPL1	protein_coding
385.149	-0.167177	0.101408	-1.64855	0.0992394	0.237036	ENSG00000029153	BMAL2	protein_coding
3843.12	-0.198472	0.0820619	-2.41857	0.0155816	0.0602371	ENSG00000029363	BCLAF1	protein_coding
1465.01	-0.247217	0.0719899	-3.43406	0.000594614	0.00465238	ENSG00000029364	SLC39A9	protein_coding
324.933	-0.260972	0.140483	-1.85768	0.0632145	0.171975	ENSG00000029534	ANK1	protein_coding
1.00568	1.11021	1.67205	0.663977	0.506705		ENSG00000029559	IBSP	protein_coding
302.641	0.162979	0.0983312	1.65745	0.0974279	0.23388	ENSG00000029639	TFB1M	protein_coding
1588.81	-0.16475	0.0744469	-2.21298	0.0268988	0.091307	ENSG00000029725	RABEP1	protein_coding
3043.6	-0.2535	0.0851009	-2.97882	0.00289364	0.0165952	ENSG00000029993	HMGB3	protein_coding
2465.24	-0.215937	0.0629854	-3.42837	0.000607222	0.0047289	ENSG00000030066	NUP160	protein_coding
360.744	0.215415	0.109929	1.95957	0.0500457	0.145358	ENSG00000030110	BAK1	protein_coding
196.212	-0.884872	0.130907	-6.75954	1.38429e-11	1.17625e-09	ENSG00000030419	IKZF2	protein_coding
3878.46	-0.00138765	0.0979421	-0.0141681	0.988696	0.995335	ENSG00000030582	GRN	protein_coding
570.991	0.192461	0.0909405	2.11633	0.0343163	0.110026	ENSG00000031003	FAM13B	protein_coding
107.483	0.470788	0.176541	2.66674	0.0076591	0.035345	ENSG00000031081	ARHGAP31	protein_coding
320.013	-0.0369065	0.127757	-0.288881	0.772672	0.8782	ENSG00000031691	CENPQ	protein_coding
2158.86	0.527139	0.10362	5.08724	3.6331e-07	9.55531e-06	ENSG00000031698	SARS1	protein_coding
1162.81	0.13784	0.0652532	2.11239	0.0346533	0.11087	ENSG00000031823	RANBP3	protein_coding
525.549	-0.228761	0.0895693	-2.55401	0.010649	0.04528	ENSG00000032219	ARID4A	protein_coding
342.133	0.0532553	0.0984572	0.540898	0.588578	0.754294	ENSG00000032389	EIPR1	protein_coding
2882.64	0.0666559	0.0878512	0.758737	0.44801	0.639692	ENSG00000032444	PNPLA6	protein_coding
149.109	0.0030267	0.123395	0.0245286	0.980431	0.99139	ENSG00000032742	IFT88	protein_coding
527.22	0.332965	0.115907	2.87268	0.00407006	0.0216706	ENSG00000033011	ALG1	protein_coding
880.739	0.312303	0.0981815	3.18087	0.00146833	0.00962441	ENSG00000033030	ZCCHC8	protein_coding
230.782	0.359375	0.104373	3.44319	0.0005749	0.00453309	ENSG00000033050	ABCF2	protein_coding
544.859	0.185017	0.126319	1.46468	0.143008	0.305708	ENSG00000033100	CHPF2	protein_coding
104.855	0.420323	0.154125	2.72716	0.00638825	0.030573	ENSG00000033122	LRRC7	protein_coding
926.95	-0.223515	0.0886362	-2.52172	0.0116783	0.048411	ENSG00000033170	FUT8	protein_coding
1674.4	-0.341014	0.0904945	-3.76834	0.00016434	0.0016409	ENSG00000033178	UBA6	protein_coding
372.493	0.0310577	0.110927	0.279984	0.77949	0.8817	ENSG00000033327	GAB2	protein_coding
1987.92	-0.246749	0.0718673	-3.43339	0.000596079	0.00465965	ENSG00000033627	ATP6V0A1	protein_coding
1185.98	-0.404671	0.087297	-4.63556	3.55965e-06	6.70043e-05	ENSG00000033800	PIAS1	protein_coding
4230.53	-0.46575	0.0860209	-5.41439	6.14996e-08	2.07851e-06	ENSG00000033867	SLC4A7	protein_coding
481.246	0.134304	0.077398	1.73525	0.0826972	0.208637	ENSG00000034053	APBA2	protein_coding
304.288	-0.0466847	0.094726	-0.49284	0.622126	0.778805	ENSG00000034152	MAP2K3	protein_coding
1.24126	-2.78227	1.46362	-1.90095	0.0573081		ENSG00000034239	CLXN	protein_coding
1702.59	0.0955522	0.0981278	0.973753	0.330179	0.530616	ENSG00000034510	TMSB10	protein_coding
160.932	0.220086	0.130047	1.69237	0.0905763	0.222289	ENSG00000034533	ASTE1	protein_coding
497.204	-0.469603	0.0952232	-4.9316	8.15567e-07	1.91263e-05	ENSG00000034677	RNF19A	protein_coding
220.762	0.0337076	0.149763	0.225073	0.821923	0.907062	ENSG00000034693	PEX3	protein_coding
416.031	-0.241751	0.100805	-2.3982	0.0164757	0.0627571	ENSG00000034713	GABARAPL2	protein_coding
888.571	0.100759	0.0750215	1.34307	0.179249	0.357018	ENSG00000035115	SH3YL1	protein_coding
1124.21	0.0691714	0.0581063	1.19043	0.233878	0.42499	ENSG00000035141	FAM136A	protein_coding
12681.6	-0.576428	0.0511833	-11.262	2.0203e-29	4.24021e-26	ENSG00000035403	VCL	protein_coding
916.817	-0.190739	0.0920981	-2.07104	0.0383551	0.119578	ENSG00000035499	DEPDC1B	protein_coding
73.7386	-0.280644	0.189468	-1.48122	0.138549	0.29941	ENSG00000035664	DAPK2	protein_coding
610.303	-0.0961729	0.0823929	-1.16725	0.24311	0.43521	ENSG00000035681	NSMAF	protein_coding
1440.1	-0.208481	0.087953	-2.37037	0.0177704	0.0664703	ENSG00000035687	ADSS2	protein_coding
1515.3	-0.229616	0.0726681	-3.15979	0.00157881	0.0101989	ENSG00000035862	TIMP2	protein_coding
2049.4	-0.288938	0.0775598	-3.72535	0.000195042	0.00189603	ENSG00000035928	RFC1	protein_coding
1195.67	0.0545951	0.0947176	0.576399	0.564346	0.73582	ENSG00000036054	TBC1D23	protein_coding
1403.55	-0.156736	0.103717	-1.5112	0.130738	0.287932	ENSG00000036257	CUL3	protein_coding
3.75358	-0.464701	0.780648	-0.595276	0.551659		ENSG00000036448	MYOM2	protein_coding
41.9727	0.0647669	0.261683	0.247501	0.80452	0.89677	ENSG00000036530	CYP46A1	protein_coding
1338.15	-0.0540224	0.0750699	-0.719628	0.471754	0.660871	ENSG00000036549	ZZZ3	protein_coding
110.229	-0.172991	0.155563	-1.11203	0.266124	0.462331	ENSG00000036672	USP2	protein_coding
15.6067	0.451792	0.347931	1.29851	0.194112	0.376353	ENSG00000036828	CASR	protein_coding
506.843	-0.0453797	0.0904238	-0.501856	0.615769	0.774064	ENSG00000037042	TUBG2	protein_coding
240.184	0.3071	0.104504	2.93865	0.0032965	0.0183666	ENSG00000037241	RPL26L1	protein_coding
521.113	0.339747	0.0963882	3.52478	0.00042383	0.00357243	ENSG00000037280	FLT4	protein_coding
2413.53	0.103033	0.0582836	1.76778	0.0770972	0.198713	ENSG00000037474	NSUN2	protein_coding
481.847	0.0336601	0.0926071	0.363472	0.716252	0.841461	ENSG00000037637	FBXO42	protein_coding
670.057	-0.398439	0.0835732	-4.76754	1.86489e-06	3.84482e-05	ENSG00000037749	MFAP3	protein_coding
169.974	0.0176002	0.117854	0.149339	0.881286	0.940803	ENSG00000037757	MRI1	protein_coding
146.033	0.474656	0.120646	3.9343	8.34394e-05	0.000941519	ENSG00000037897	METTL1	protein_coding
288.946	0.499575	0.115243	4.33498	1.45773e-05	0.000220106	ENSG00000038002	AGA	protein_coding
298.67	-0.141021	0.141893	-0.993861	0.320291	0.520795	ENSG00000038210	PI4K2B	protein_coding
3801.68	-0.13358	0.0757459	-1.76352	0.0778122	0.199991	ENSG00000038219	BOD1L1	protein_coding
1086.5	0.0177629	0.109177	0.162699	0.870756	0.935426	ENSG00000038274	MAT2B	protein_coding
19.5067	0.466166	0.379155	1.22949	0.218889	0.406588	ENSG00000038295	TLL1	protein_coding
851.671	0.197159	0.0780116	2.5273	0.0114943	0.0478466	ENSG00000038358	EDC4	protein_coding
2518.93	-0.0687007	0.073823	-0.930613	0.352054	0.553476	ENSG00000038382	TRIO	protein_coding
21409.3	-0.259728	0.0910692	-2.85199	0.00434468	0.0227624	ENSG00000038427	VCAN	protein_coding
481.867	-0.0568982	0.0781227	-0.728319	0.466418	0.656332	ENSG00000038532	CLEC16A	protein_coding
4.66342	-1.02963	0.612474	-1.68109	0.0927446		ENSG00000038945	MSR1	protein_coding
22035.7	-0.285192	0.0815402	-3.49756	0.000469542	0.00388266	ENSG00000039068	CDH1	protein_coding
1965.65	-0.127392	0.091916	-1.38596	0.165758	0.33822	ENSG00000039123	MTREX	protein_coding
41.4411	-0.625367	0.238327	-2.62399	0.00869076	0.0388006	ENSG00000039139	DNAH5	protein_coding
1593.84	-0.494238	0.0763746	-6.47123	9.72093e-11	6.73343e-09	ENSG00000039319	ZFYVE16	protein_coding
394.952	-0.067044	0.100095	-0.669806	0.502981	0.685927	ENSG00000039523	RIPOR1	protein_coding
3617.38	0.117103	0.0865786	1.35256	0.176195	0.353163	ENSG00000039560	RAI14	protein_coding
10.8529	-0.169043	0.383762	-0.440488	0.659584	0.805217	ENSG00000039600	SOX30	protein_coding
693.667	0.380434	0.084127	4.52214	6.12167e-06	0.000104203	ENSG00000039650	PNKP	protein_coding
141.648	0.0825378	0.125333	0.658546	0.510188	0.690961	ENSG00000039987	BEST2	protein_coding
1236.21	-0.093526	0.0755203	-1.23842	0.215559	0.402745	ENSG00000040199	PHLPP2	protein_coding
958.674	0.268543	0.104823	2.56188	0.0104109	0.0445652	ENSG00000040275	SPDL1	protein_coding
901.381	-0.247588	0.0978035	-2.53148	0.0113581	0.0474492	ENSG00000040341	STAU2	protein_coding
356.601	0.345121	0.110416	3.12563	0.00177423	0.0112093	ENSG00000040487	SLC66A1	protein_coding
373.704	0.322439	0.121627	2.65104	0.00802452	0.0365333	ENSG00000040531	CTNS	protein_coding
426.07	0.0935059	0.109028	0.857632	0.391095	0.590575	ENSG00000040608	RTN4R	protein_coding
573.396	0.0716213	0.0758608	0.944115	0.345111	0.546243	ENSG00000040633	PHF23	protein_coding
4.82834	-0.239416	0.664181	-0.360469	0.718497	0.842775	ENSG00000040731	CDH10	protein_coding
1368.38	-0.429415	0.0660726	-6.49913	8.07835e-11	5.80645e-09	ENSG00000040933	INPP4A	protein_coding
20.8882	0.0405975	0.32501	0.124912	0.900594	0.950539	ENSG00000041353	RAB27B	protein_coding
1763.79	0.0625859	0.0875262	0.715053	0.474576	0.662922	ENSG00000041357	PSMA4	protein_coding
941.612	0.0505604	0.0674778	0.74929	0.453683	0.644722	ENSG00000041802	LSG1	protein_coding
54.5704	0.233555	0.186684	1.25107	0.210908	0.397456	ENSG00000041880	PARP3	protein_coding
467.101	0.463264	0.1108	4.18107	2.90141e-05	0.000385167	ENSG00000041982	TNC	protein_coding
122.785	0.102	0.13589	0.750606	0.45289	0.644118	ENSG00000041988	THAP3	protein_coding
402.393	0.377526	0.0932055	4.05047	5.11152e-05	0.000626639	ENSG00000042062	RIPOR3	protein_coding
739.601	-0.206636	0.0859542	-2.40403	0.0162155	0.0620702	ENSG00000042088	TDP1	protein_coding
136.631	0.225311	0.125535	1.79481	0.0726845	0.190283	ENSG00000042286	AIFM2	protein_coding
184.58	-0.393965	0.142116	-2.77214	0.00556897	0.0275599	ENSG00000042317	SPATA7	protein_coding
155.156	0.158938	0.118345	1.34301	0.179269	0.357018	ENSG00000042429	MED17	protein_coding
790.589	0.134012	0.0946208	1.4163	0.156687	0.325309	ENSG00000042445	RETSAT	protein_coding
396.47	0.196141	0.0856741	2.28938	0.0220571	0.0786099	ENSG00000042493	CAPG	protein_coding
885.588	0.148298	0.0757834	1.95687	0.0503628	0.146049	ENSG00000042753	AP2S1	protein_coding
11.2733	0.0847331	0.469482	0.180482	0.856774	0.928054	ENSG00000042781	USH2A	protein_coding
25.0286	0.11506	0.293425	0.392126	0.694965	0.828395	ENSG00000042980	ADAM28	protein_coding
912.62	-0.0626316	0.0902377	-0.694073	0.487636	0.673811	ENSG00000043093	DCUN1D1	protein_coding
883.788	-0.0423501	0.076981	-0.550137	0.582225	0.748576	ENSG00000043143	JADE2	protein_coding
4290.34	-0.296197	0.0779291	-3.80085	0.000144201	0.00147706	ENSG00000043355	ZIC2	protein_coding
5.90492	-1.08008	0.634862	-1.70128	0.0888904	0.21946	ENSG00000043462	LCP2	protein_coding
538.607	0.158601	0.0879108	1.80412	0.0712132	0.187672	ENSG00000043514	TRIT1	protein_coding
5.24148	-0.522516	0.618407	-0.844939	0.398145	0.596663	ENSG00000043591	ADRB1	protein_coding
1050	-0.274087	0.0927841	-2.95403	0.00313657	0.017671	ENSG00000044090	CUL7	protein_coding
7776.16	-0.204734	0.0712979	-2.87153	0.00408494	0.0217375	ENSG00000044115	CTNNA1	protein_coding
813.032	-0.00623964	0.0683547	-0.0912832	0.927268	0.964586	ENSG00000044446	PHKA2	protein_coding
635.705	0.160681	0.0992609	1.61877	0.105497	0.24752	ENSG00000044459	CNTLN	protein_coding
46.3385	-1.49973	0.426041	-3.52015	0.000431309	0.00361948	ENSG00000044524	EPHA3	protein_coding
16237.8	-0.0430687	0.0928674	-0.463765	0.642816	0.79399	ENSG00000044574	HSPA5	protein_coding
13559.3	-0.077661	0.0820048	-0.94703	0.343624	0.544629	ENSG00000046604	DSG2	protein_coding
631.309	-0.285319	0.0832566	-3.42698	0.000610335	0.00474785	ENSG00000046647	GEMIN8	protein_coding
856.976	0.0857937	0.0602944	1.42291	0.154761	0.323004	ENSG00000046651	OFD1	protein_coding
6696.19	0.0345037	0.0884862	0.389933	0.696586	0.829312	ENSG00000046653	GPM6B	protein_coding
1151.38	-0.0302367	0.0754542	-0.400729	0.68862	0.824002	ENSG00000046889	PREX2	protein_coding
443.279	-0.101209	0.0833144	-1.21478	0.22445	0.413479	ENSG00000047056	WDR37	protein_coding
1050.05	-0.113593	0.0768952	-1.47724	0.139612	0.300747	ENSG00000047188	YTHDC2	protein_coding
2024.59	-0.154509	0.0643832	-2.39984	0.0164023	0.0625291	ENSG00000047230	CTPS2	protein_coding
757.121	-0.162263	0.0975766	-1.66293	0.0963268	0.23206	ENSG00000047249	ATP6V1H	protein_coding
3023.21	-0.113377	0.0773411	-1.46593	0.142667	0.305169	ENSG00000047315	POLR2B	protein_coding
388.152	-0.340411	0.135606	-2.5103	0.0120628	0.0495643	ENSG00000047346	ATOSA	protein_coding
25.5558	-0.614853	0.296141	-2.07622	0.0378741	0.118518	ENSG00000047365	ARAP2	protein_coding
5266.99	-0.0828196	0.0612105	-1.35303	0.176047	0.353035	ENSG00000047410	TPR	protein_coding
23.3873	0.501429	0.343331	1.46048	0.144158	0.30726	ENSG00000047457	CP	protein_coding
471.883	-0.0489261	0.0835487	-0.585599	0.558145	0.730412	ENSG00000047578	KATNIP	protein_coding
160.349	-0.124178	0.125597	-0.9887	0.32281	0.523409	ENSG00000047579	DTNBP1	protein_coding
163.999	0.0782648	0.136402	0.573779	0.566117	0.737137	ENSG00000047597	XK	protein_coding
65.7986	-0.238888	0.174544	-1.36864	0.171113	0.345905	ENSG00000047617	ANO2	protein_coding
310.82	0.126782	0.102638	1.23523	0.216746	0.404196	ENSG00000047621	C12orf4	protein_coding
42.6175	-0.106981	0.220941	-0.484207	0.628239	0.783218	ENSG00000047634	SCML1	protein_coding
1160.92	-0.0668411	0.0654365	-1.02147	0.307034	0.507046	ENSG00000047644	WWC3	protein_coding
13.1992	-0.0993202	0.415667	-0.238942	0.811151	0.900839	ENSG00000047648	ARHGAP6	protein_coding
31.5755	0.201416	0.281613	0.715224	0.474471	0.662863	ENSG00000047662	FAM184B	protein_coding
4037.99	-0.167977	0.0640786	-2.62142	0.00875635	0.0390188	ENSG00000047849	MAP4	protein_coding
888.817	-0.0612301	0.0671192	-0.912259	0.361632	0.563553	ENSG00000047932	GOPC	protein_coding
3476.01	-0.230822	0.0658889	-3.5032	0.000459705	0.00381506	ENSG00000048028	USP28	protein_coding
371.276	-0.232111	0.0869771	-2.66865	0.00761576	0.0351915	ENSG00000048052	HDAC9	protein_coding
1002.15	-0.171087	0.0768257	-2.22696	0.0259503	0.0888055	ENSG00000048140	TSPAN17	protein_coding
296.037	0.343551	0.0994468	3.45462	0.000551076	0.00438937	ENSG00000048162	NOP16	protein_coding
307.312	-0.363163	0.107623	-3.3744	0.000739755	0.00553906	ENSG00000048342	CC2D2A	protein_coding
1226.53	-0.27073	0.106774	-2.53555	0.0112272	0.0470709	ENSG00000048392	RRM2B	protein_coding
140.027	0.0100656	0.121138	0.0830924	0.933778	0.968144	ENSG00000048405	ZNF800	protein_coding
159.383	-0.408716	0.133012	-3.07278	0.00212073	0.012939	ENSG00000048471	SNX29	protein_coding
66.8303	1.04651	0.275562	3.79775	0.000146016	0.00149128	ENSG00000048540	LMO3	protein_coding
575.78	0.122766	0.11632	1.05542	0.291231	0.489655	ENSG00000048544	MRPS10	protein_coding
146.814	-0.0200873	0.148685	-0.1351	0.892533	0.946276	ENSG00000048545	GUCA1A	protein_coding
2056.36	-0.112092	0.0762299	-1.47044	0.141442	0.303287	ENSG00000048649	RSF1	protein_coding
1497.16	-0.445142	0.0902672	-4.93138	8.16521e-07	1.91263e-05	ENSG00000048707	VPS13D	protein_coding
1089.53	-0.505146	0.0971193	-5.20129	1.97908e-07	5.63595e-06	ENSG00000048740	CELF2	protein_coding
1542.09	-0.0868588	0.0568175	-1.52873	0.12633	0.281676	ENSG00000048828	FAM120A	protein_coding
1499.39	-0.021161	0.084017	-0.251866	0.801145	0.894908	ENSG00000048991	R3HDM1	protein_coding
151.841	0.216324	0.1534	1.41019	0.158483	0.327966	ENSG00000049089	COL9A2	protein_coding
257.548	0.53931	0.141464	3.81235	0.000137654	0.00142179	ENSG00000049130	KITLG	protein_coding
305.247	0.0589509	0.112041	0.526153	0.598782	0.761824	ENSG00000049167	ERCC8	protein_coding
132.304	-0.375429	0.141855	-2.64658	0.00813113	0.0368827	ENSG00000049192	ADAMTS6	protein_coding
1376.41	-0.435827	0.0850629	-5.12359	2.99778e-07	8.11837e-06	ENSG00000049239	H6PD	protein_coding
682.92	-0.438839	0.118133	-3.71481	0.00020336	0.00195516	ENSG00000049245	VAMP3	protein_coding
612.487	0.150508	0.0713239	2.11021	0.0348403	0.111366	ENSG00000049246	PER3	protein_coding
11.5584	-0.443571	0.394406	-1.12465	0.260736	0.456065	ENSG00000049247	UTS2	protein_coding
45.594	0.0377401	0.220253	0.171349	0.86395	0.931815	ENSG00000049283	EPN3	protein_coding
1728.38	-0.246352	0.0852782	-2.88881	0.00386704	0.0208266	ENSG00000049323	LTBP1	protein_coding
2135.96	0.220294	0.0863617	2.55084	0.0107465	0.0455558	ENSG00000049449	RCN1	protein_coding
141.518	0.0892998	0.122846	0.726924	0.467273	0.65705	ENSG00000049540	ELN	protein_coding
626.7	0.136341	0.0762074	1.78907	0.0736031	0.19189	ENSG00000049541	RFC2	protein_coding
2723.05	-0.411938	0.065226	-6.31554	2.69223e-10	1.6668e-08	ENSG00000049618	ARID1B	protein_coding
1761.64	0.0272256	0.0734761	0.370537	0.710982	0.837996	ENSG00000049656	CLPTM1L	protein_coding
2107.46	-0.33033	0.0763972	-4.32385	1.53329e-05	0.000230852	ENSG00000049759	NEDD4L	protein_coding
17.1323	-0.046959	0.33128	-0.14175	0.887277	0.943896	ENSG00000049768	FOXP3	protein_coding
230.387	0.157443	0.125332	1.25621	0.209041	0.395542	ENSG00000049769	PPP1R3F	protein_coding
1889.54	-0.0159045	0.0913494	-0.174106	0.861782	0.930582	ENSG00000049860	HEXB	protein_coding
783.199	-0.125406	0.0773252	-1.6218	0.104847	0.246388	ENSG00000049883	PTCD2	protein_coding
65.476	-0.524111	0.188734	-2.77697	0.00548675	0.0272558	ENSG00000050030	NEXMIF	protein_coding
1160.9	-0.239677	0.0946252	-2.53291	0.0113121	0.0473031	ENSG00000050130	JKAMP	protein_coding
599.923	0.0198996	0.0891411	0.223237	0.823351	0.907827	ENSG00000050165	DKK3	protein_coding
315.655	0.0545886	0.11444	0.477005	0.633358	0.787449	ENSG00000050327	ARHGEF5	protein_coding
3616.42	-0.142253	0.0934695	-1.52192	0.128029	0.284106	ENSG00000050344	NFE2L3	protein_coding
524.952	-0.0425451	0.090927	-0.467904	0.639853	0.791907	ENSG00000050393	MCUR1	protein_coding
1454.21	-0.5481	0.0561448	-9.76226	1.63471e-22	1.43069e-19	ENSG00000050405	LIMA1	protein_coding
1166.08	-0.0323726	0.0690485	-0.468838	0.639185	0.791645	ENSG00000050426	LETMD1	protein_coding
1588.29	-0.508117	0.0852084	-5.96323	2.47299e-09	1.22413e-07	ENSG00000050438	SLC4A8	protein_coding
867.771	0.0333131	0.110224	0.302231	0.762476	0.871756	ENSG00000050555	LAMC3	protein_coding
24.1625	-0.134586	0.294564	-0.456899	0.647744	0.797632	ENSG00000050628	PTGER3	protein_coding
1145.86	0.043941	0.0921979	0.476595	0.633651	0.787673	ENSG00000050748	MAPK9	protein_coding
337.804	0.496995	0.12093	4.10978	3.96036e-05	0.000503147	ENSG00000050767	COL23A1	protein_coding
1024.08	0.269994	0.0962996	2.80369	0.0050522	0.0255151	ENSG00000050820	BCAR1	protein_coding
685.638	0.0679468	0.0745629	0.911267	0.362155	0.564007	ENSG00000051009	FHIP1B	protein_coding
370.919	0.754918	0.254254	2.96915	0.0029863	0.0169901	ENSG00000051108	HERPUD1	protein_coding
366.81	0.236932	0.120278	1.96986	0.0488539	0.142826	ENSG00000051128	HOMER3	protein_coding
5.09268	0.471222	0.755864	0.623421	0.533008	0.710001	ENSG00000051180	RAD51	protein_coding
1013.79	-0.239638	0.0778616	-3.07774	0.00208575	0.0127738	ENSG00000051341	POLQ	protein_coding
810.642	-0.412284	0.105408	-3.91132	9.17925e-05	0.00101737	ENSG00000051382	PIK3CB	protein_coding
1623.13	0.476877	0.180649	2.63979	0.00829566	0.0374913	ENSG00000051523	CYBA	protein_coding
587.559	0.185741	0.165944	1.1193	0.263014	0.458978	ENSG00000051596	THOC3	protein_coding
524.868	0.144115	0.0749665	1.92239	0.0545563	0.154337	ENSG00000051620	HEBP2	protein_coding
839.474	-0.505928	0.0745782	-6.78386	1.17008e-11	1.00646e-09	ENSG00000051825	MPHOSPH9	protein_coding
2592.79	-0.0143194	0.0648758	-0.22072	0.82531	0.909016	ENSG00000052126	PLEKHA5	protein_coding
2486.53	0.321005	0.0894041	3.59049	0.000330051	0.0029066	ENSG00000052344	PRSS8	protein_coding
1780.89	-0.160042	0.0718965	-2.22601	0.0260133	0.0889633	ENSG00000052723	SIKE1	protein_coding
851.314	0.318495	0.0859315	3.70638	0.000210242	0.00200485	ENSG00000052749	RRP12	protein_coding
330.322	-0.148346	0.112543	-1.31813	0.187461	0.36798	ENSG00000052795	FNIP2	protein_coding
1870.28	-0.221493	0.184529	-1.20032	0.230016	0.420192	ENSG00000052802	MSMO1	protein_coding
5026.23	-0.0864344	0.0587092	-1.47225	0.140954	0.302768	ENSG00000052841	TTC17	protein_coding
3.04436	0.0818895	0.835523	0.0980099	0.921924		ENSG00000052850	ALX4	protein_coding
101.843	-0.0752914	0.152885	-0.49247	0.622387	0.77907	ENSG00000053108	FSTL4	protein_coding
3868.28	-0.32359	0.0658521	-4.91388	8.92908e-07	2.05502e-05	ENSG00000053254	FOXN3	protein_coding
6.26739	-1.02723	0.663709	-1.54772	0.12169	0.274186	ENSG00000053328	METTL24	protein_coding
278.487	0.148055	0.104137	1.42174	0.155101	0.323294	ENSG00000053371	AKR7A2	protein_coding
696.573	0.265948	0.0821971	3.23549	0.00121433	0.00829768	ENSG00000053372	MRTO4	protein_coding
1200.91	0.306616	0.0804457	3.81146	0.000138148	0.00142425	ENSG00000053438	NNAT	protein_coding
93.4378	-0.178345	0.157437	-1.1328	0.257296	0.451932	ENSG00000053501	USE1	protein_coding
250.973	-0.227583	0.101857	-2.23433	0.0254616	0.0874471	ENSG00000053524	MCF2L2	protein_coding
86.2526	-0.264442	0.182627	-1.44799	0.14762	0.31222	ENSG00000053702	NRIP2	protein_coding
49.7177	0.254053	0.197246	1.288	0.197745	0.380969	ENSG00000053747	LAMA3	protein_coding
1271.61	-0.163922	0.0895954	-1.82958	0.0673126	0.179969	ENSG00000053770	AP5M1	protein_coding
1027.39	0.0986835	0.0758552	1.30095	0.193277	0.375336	ENSG00000053900	ANAPC4	protein_coding
136.988	0.0354035	0.130495	0.271301	0.786159	0.886201	ENSG00000053918	KCNQ1	protein_coding
478.067	-0.168672	0.0986296	-1.71015	0.0872375	0.216679	ENSG00000054116	TRAPPC3	protein_coding
3341.67	-0.241084	0.0765029	-3.1513	0.00162544	0.0104486	ENSG00000054118	THRAP3	protein_coding
639.308	0.249751	0.0979488	2.54981	0.0107782	0.0456626	ENSG00000054148	PHPT1	protein_coding
181.032	0.21659	0.14689	1.4745	0.140347	0.301934	ENSG00000054179	ENTPD2	protein_coding
97.2177	0.0114852	0.157014	0.0731476	0.941689	0.972168	ENSG00000054219	LY75	protein_coding
1167.93	-0.347199	0.075874	-4.57599	4.73967e-06	8.45168e-05	ENSG00000054267	ARID4B	protein_coding
65.9763	-0.49094	0.200429	-2.44945	0.0143075	0.0564554	ENSG00000054277	OPN3	protein_coding
165.8	0.071643	0.128911	0.555756	0.578378	0.746087	ENSG00000054282	SDCCAG8	protein_coding
276.405	0.0710048	0.107645	0.659619	0.509498	0.690669	ENSG00000054356	PTPRN	protein_coding
16.7569	-0.0666975	0.335932	-0.198545	0.842619	0.91903	ENSG00000054392	HHAT	protein_coding
4746.46	-0.425547	0.0608245	-6.99631	2.62792e-12	2.63898e-10	ENSG00000054523	KIF1B	protein_coding
7.19947	1.61004	0.627023	2.56775	0.0102361	0.0439247	ENSG00000054598	FOXC1	protein_coding
290.194	-0.0947199	0.107004	-0.885201	0.376048	0.576979	ENSG00000054611	TBC1D22A	protein_coding
4710.53	-0.306968	0.0798759	-3.84306	0.000121508	0.0012783	ENSG00000054654	SYNE2	protein_coding
1608.58	0.242145	0.0654816	3.69791	0.000217379	0.00206628	ENSG00000054690	PLEKHH1	protein_coding
607.574	-0.195463	0.0991575	-1.97124	0.0486964	0.142504	ENSG00000054793	ATP9A	protein_coding
8.07142	-0.550469	0.528724	-1.04113	0.297816	0.496747	ENSG00000054938	CHRDL2	protein_coding
1101.92	-0.402082	0.0655981	-6.12948	8.81669e-10	4.83146e-08	ENSG00000054965	FAM168A	protein_coding
124.905	-0.0744596	0.157309	-0.473334	0.635975	0.788739	ENSG00000054967	RELT	protein_coding
670.674	-0.234656	0.0956613	-2.45299	0.0141674	0.0559762	ENSG00000054983	GALC	protein_coding
1894.51	0.311457	0.0856154	3.63786	0.000274907	0.00249449	ENSG00000055044	NOP58	protein_coding
938.108	-0.0856308	0.0784517	-1.09151	0.275049	0.471859	ENSG00000055070	SZRD1	protein_coding
630.14	-0.0382117	0.088766	-0.430476	0.666849	0.810506	ENSG00000055118	KCNH2	protein_coding
1504.46	0.0164678	0.0929811	0.177109	0.859423	0.929133	ENSG00000055130	CUL1	protein_coding
227.589	-0.0804265	0.121358	-0.662721	0.507509	0.689601	ENSG00000055147	FAM114A2	protein_coding
1325.02	-0.175397	0.0691652	-2.53591	0.0112156	0.0470408	ENSG00000055163	CYFIP2	protein_coding
2675.19	-0.120369	0.0950616	-1.26622	0.205434	0.390796	ENSG00000055208	TAB2	protein_coding
631.77	-0.00830843	0.0842488	-0.0986178	0.921442	0.962102	ENSG00000055211	GINM1	protein_coding
1806.13	-0.33967	0.084207	-4.03375	5.48931e-05	0.000663268	ENSG00000055332	EIF2AK2	protein_coding
1482.63	0.0870143	0.0795042	1.09446	0.273753	0.470403	ENSG00000055483	USP36	protein_coding
2362.18	-0.521584	0.0780484	-6.68284	2.34363e-11	1.92895e-09	ENSG00000055609	KMT2C	protein_coding
485.356	-0.389851	0.0907049	-4.29802	1.72333e-05	0.000253641	ENSG00000055732	MCOLN3	protein_coding
2.01928	0.404637	0.975961	0.414603	0.678432		ENSG00000055813	CCDC85A	protein_coding
2718.13	-0.251757	0.0993972	-2.53284	0.0113142	0.0473031	ENSG00000055917	PUM2	protein_coding
496.709	0.0985286	0.0999806	0.985478	0.324389	0.524724	ENSG00000055950	MRPL43	protein_coding
7.5326	0.443571	0.538207	0.824165	0.409846	0.607053	ENSG00000055955	ITIH4	protein_coding
429.871	0.0122552	0.117208	0.10456	0.916725	0.959469	ENSG00000056050	HPF1	protein_coding
3031.12	-0.294408	0.0975521	-3.01796	0.00254483	0.0149388	ENSG00000056097	ZFR	protein_coding
642.33	-0.158189	0.0912578	-1.73343	0.0830185	0.20904	ENSG00000056277	ZNF280C	protein_coding
30.1257	0.405312	0.315655	1.28404	0.19913	0.382863	ENSG00000056291	NPFFR2	protein_coding
916.263	0.395059	0.103548	3.81522	0.000136063	0.00140744	ENSG00000056487	PHF21B	protein_coding
261.418	0.288353	0.115116	2.5049	0.0122486	0.0500924	ENSG00000056558	TRAF1	protein_coding
1463.18	-0.372481	0.0713023	-5.22396	1.75133e-07	5.09098e-06	ENSG00000056586	RC3H2	protein_coding
515.656	-0.329541	0.0799696	-4.12082	3.77525e-05	0.000485211	ENSG00000056736	IL17RB	protein_coding
293.815	-0.163471	0.0967759	-1.68917	0.0911873	0.22324	ENSG00000056972	TRAF3IP2	protein_coding
1807.61	-0.137875	0.0738588	-1.86674	0.0619378	0.169574	ENSG00000056998	GYG2	protein_coding
2900.68	-0.311019	0.0728343	-4.27023	1.95272e-05	0.000280903	ENSG00000057019	DCBLD2	protein_coding
227.349	-0.481096	0.121098	-3.9728	7.10329e-05	0.000824732	ENSG00000057252	SOAT1	protein_coding
556.538	-0.0589591	0.0879228	-0.670578	0.502489	0.685756	ENSG00000057294	PKP2	protein_coding
6.72098	1.21085	0.629002	1.92503	0.0542254	0.153629	ENSG00000057468	MSH4	protein_coding
29.2142	0.65705	0.249145	2.63722	0.0083589	0.0376716	ENSG00000057593	F7	protein_coding
5691.01	-0.256964	0.109419	-2.34844	0.0188525	0.0695754	ENSG00000057608	GDI2	protein_coding
8.3367	-0.348841	0.575171	-0.6065	0.544183	0.71947	ENSG00000057657	PRDM1	protein_coding
643.024	-0.0507041	0.116139	-0.436582	0.662415	0.807127	ENSG00000057663	ATG5	protein_coding
98.8913	-0.151978	0.150117	-1.0124	0.311348	0.511407	ENSG00000057704	TMCC3	protein_coding
700.979	0.0472408	0.071929	0.656769	0.511329	0.692016	ENSG00000057757	PITHD1	protein_coding
4108.4	-0.0295829	0.0590529	-0.500955	0.616403	0.774442	ENSG00000057935	MTA3	protein_coding
1175.98	-0.275084	0.0705759	-3.8977	9.71091e-05	0.00106043	ENSG00000058056	USP13	protein_coding
1231.96	-0.30892	0.0914079	-3.37958	0.000725974	0.00545618	ENSG00000058063	ATP11B	protein_coding
1233.61	-0.15649	0.0854307	-1.83178	0.0669841	0.179434	ENSG00000058085	LAMC2	protein_coding
393.392	0.049481	0.12463	0.397023	0.691351	0.825804	ENSG00000058091	CDK14	protein_coding
4946.5	0.0049778	0.0803825	0.0619264	0.950621	0.976825	ENSG00000058262	SEC61A1	protein_coding
2596.43	-0.203702	0.0801537	-2.54139	0.0110414	0.0464774	ENSG00000058272	PPP1R12A	protein_coding
128.513	-0.389466	0.147999	-2.63154	0.00850001	0.0381111	ENSG00000058335	RASGRF1	protein_coding
9.82363	1.2992	0.462562	2.8087	0.00497421	0.0252528	ENSG00000058404	CAMK2B	protein_coding
1602.56	0.421914	0.16871	2.50083	0.0123903	0.050485	ENSG00000058453	CROCC	protein_coding
1486.05	0.137192	0.073349	1.8704	0.0614287	0.168465	ENSG00000058600	POLR3E	protein_coding
3206.64	-0.707608	0.0768529	-9.2073	3.34438e-20	1.89708e-17	ENSG00000058668	ATP2B4	protein_coding
7.75018	-0.476161	0.629214	-0.756754	0.449197	0.640951	ENSG00000058673	ZC3H11A	protein_coding
567.164	0.219458	0.0913844	2.40148	0.0163288	0.0623901	ENSG00000058729	RIOK2	protein_coding
637.766	-0.135666	0.107808	-1.25841	0.208243	0.394673	ENSG00000058799	YIPF1	protein_coding
4412.85	-0.141707	0.0987642	-1.4348	0.151344	0.318065	ENSG00000058804	NDC1	protein_coding
2.10311	0.748303	1.02518	0.729921	0.465438		ENSG00000058866	DGKG	protein_coding
703.101	0.286691	0.110411	2.59658	0.00941581	0.0412222	ENSG00000059122	FLYWCH1	protein_coding
570.123	-0.070477	0.102676	-0.686403	0.492459	0.677575	ENSG00000059145	UNKL	protein_coding
20.289	-0.0213238	0.297959	-0.0715661	0.942947	0.972694	ENSG00000059377	TBXAS1	protein_coding
383.769	-0.00516978	0.0814002	-0.0635107	0.94936	0.975879	ENSG00000059378	PARP12	protein_coding
3758.91	-0.0713999	0.0742435	-0.961699	0.336201	0.536959	ENSG00000059573	ALDH18A1	protein_coding
2069.02	0.0291839	0.0639701	0.456212	0.648238	0.797712	ENSG00000059588	TARBP1	protein_coding
344.643	0.1519	0.0845125	1.79737	0.0722769	0.189676	ENSG00000059691	GATB	protein_coding
154.318	-0.760655	0.120287	-6.32366	2.5544e-10	1.59086e-08	ENSG00000059728	MXD1	protein_coding
591.574	-0.267496	0.120843	-2.21358	0.0268577	0.0912856	ENSG00000059758	CDK17	protein_coding
310.716	0.0559733	0.106185	0.527132	0.598102	0.761361	ENSG00000059769	DNAJC25	protein_coding
34883.8	-0.368227	0.0833332	-4.41873	9.9282e-06	0.0001587	ENSG00000059804	SLC2A3	protein_coding
230.483	0.2777	0.11707	2.37209	0.0176877	0.0662383	ENSG00000059915	PSD	protein_coding
672.351	0.22365	0.0845694	2.64458	0.00817927	0.037061	ENSG00000060069	CTDP1	protein_coding
3691.18	0.107962	0.0611315	1.76606	0.0773853	0.199064	ENSG00000060138	YBX3	protein_coding
43.5683	0.408767	0.207909	1.96609	0.0492886	0.143796	ENSG00000060140	STYK1	protein_coding
5189.52	-0.318954	0.0865334	-3.6859	0.000227896	0.00214431	ENSG00000060237	WNK1	protein_coding
3749.12	0.04044	0.0884467	0.457225	0.647509	0.797484	ENSG00000060339	CCAR1	protein_coding
588.907	0.284363	0.113361	2.50848	0.0121253	0.0497626	ENSG00000060491	OGFR	protein_coding
11.6995	0.249051	0.370451	0.672291	0.501398	0.684891	ENSG00000060558	GNA15	protein_coding
9.71704	0.307631	0.426553	0.721203	0.470785	0.659998	ENSG00000060566	CREB3L3	protein_coding
532.753	-0.0395109	0.0776398	-0.5089	0.610822	0.770623	ENSG00000060642	PIGV	protein_coding
1950.06	-0.124786	0.0976125	-1.27838	0.201114	0.385161	ENSG00000060656	PTPRU	protein_coding
908.397	0.0404327	0.0639374	0.63238	0.527139	0.705046	ENSG00000060688	SNRNP40	protein_coding
7.16264	0.358412	0.545522	0.657007	0.511177	0.691854	ENSG00000060709	RIMBP2	protein_coding
880.696	-0.33695	0.0725977	-4.64133	3.46169e-06	6.55131e-05	ENSG00000060718	COL11A1	protein_coding
5604.34	-0.471296	0.0758837	-6.21077	5.27263e-10	3.05475e-08	ENSG00000060749	QSER1	protein_coding
121.173	0.303658	0.148054	2.05099	0.0402677	0.123939	ENSG00000060762	MPC1	protein_coding
231.763	0.287254	0.110942	2.58923	0.00961898	0.0418324	ENSG00000060971	ACAA1	protein_coding
7601.05	0.0555231	0.0896115	0.619598	0.535522	0.712356	ENSG00000060982	BCAT1	protein_coding
1297.65	0.122507	0.0899596	1.3618	0.173261	0.349453	ENSG00000061273	HDAC7	protein_coding
228.862	-0.141471	0.112591	-1.25651	0.208933	0.39548	ENSG00000061337	LZTS1	protein_coding
4.94694	1.48592	0.744579	1.99565	0.0459725	0.136784	ENSG00000061455	PRDM6	protein_coding
5.43662	-1.07503	0.65515	-1.64089	0.100821	0.239757	ENSG00000061492	WNT8A	protein_coding
117.599	0.253868	0.180469	1.40671	0.159513	0.329644	ENSG00000061656	SPAG4	protein_coding
6447.62	-0.273785	0.0992318	-2.75904	0.00579711	0.0284076	ENSG00000061676	NCKAP1	protein_coding
791.069	-0.00701263	0.112808	-0.0621642	0.950432	0.976678	ENSG00000061794	MRPS35	protein_coding
35.5344	-0.521508	0.299254	-1.74269	0.0813877	0.20635	ENSG00000061918	GUCY1B1	protein_coding
1597.39	0.184185	0.0625608	2.9441	0.00323899	0.0181332	ENSG00000061936	SFSWAP	protein_coding
867.697	0.542516	0.113237	4.79099	1.65963e-06	3.52197e-05	ENSG00000061938	TNK2	protein_coding
1113.16	-0.319139	0.0621199	-5.13748	2.78451e-07	7.59964e-06	ENSG00000061987	MON2	protein_coding
6460.39	0.162352	0.0816858	1.98751	0.0468657	0.138685	ENSG00000062038	CDH3	protein_coding
1.19891	0.125618	1.83467	0.0684692	0.945412		ENSG00000062096	ARSF	protein_coding
3255.95	-0.132541	0.0795715	-1.66569	0.0957753	0.23105	ENSG00000062194	GPBP1	protein_coding
173.879	-0.309053	0.123027	-2.51208	0.0120022	0.0493548	ENSG00000062282	DGAT2	protein_coding
71.925	-0.120753	0.177804	-0.679136	0.497052	0.68117	ENSG00000062370	ZNF112	protein_coding
2657.66	-0.0921205	0.0623132	-1.47835	0.139315	0.300315	ENSG00000062485	CS	protein_coding
9.10905	0.632521	0.492075	1.28542	0.198647	0.382041	ENSG00000062524	LTK	protein_coding
7.65064	-0.342343	0.545924	-0.627089	0.530601	0.708052	ENSG00000062582	MRPS24	protein_coding
844.658	0.107798	0.0617561	1.74555	0.0808896	0.205534	ENSG00000062598	ELMO2	protein_coding
1947.16	-0.188942	0.088334	-2.13895	0.0324398	0.105347	ENSG00000062650	WAPL	protein_coding
2040.34	0.0226398	0.0864301	0.261944	0.793365	0.89034	ENSG00000062716	VMP1	protein_coding
419.12	-0.353266	0.100345	-3.52052	0.000430694	0.00361577	ENSG00000062725	APPBP2	protein_coding
1301.14	0.189432	0.0819565	2.31137	0.0208123	0.0750272	ENSG00000062822	POLD1	protein_coding
152.251	-0.207836	0.13251	-1.56845	0.116776	0.266749	ENSG00000063015	SEZ6	protein_coding
11695.2	-0.635426	0.081284	-7.81736	5.39426e-15	1.16716e-12	ENSG00000063046	EIF4B	protein_coding
54.5587	0.352253	0.19517	1.80485	0.0710979	0.187463	ENSG00000063127	SLC6A16	protein_coding
612.711	0.281169	0.101682	2.76518	0.00568906	0.0279958	ENSG00000063169	BICRA	protein_coding
376.819	0.348972	0.105183	3.31776	0.000907438	0.00654478	ENSG00000063176	SPHK2	protein_coding
8848.33	0.179033	0.083824	2.13582	0.0326944	0.105959	ENSG00000063177	RPL18	protein_coding
1624.24	-0.0249046	0.0827926	-0.300807	0.763562	0.872571	ENSG00000063180	CA11	protein_coding
575.608	0.339628	0.0850419	3.99366	6.50624e-05	0.000767152	ENSG00000063241	ISOC2	protein_coding
2337.94	0.378703	0.0819541	4.62092	3.82044e-06	7.08959e-05	ENSG00000063244	U2AF2	protein_coding
1626.82	0.249047	0.0952215	2.61545	0.00891105	0.0394985	ENSG00000063245	EPN1	protein_coding
671.708	-0.0532056	0.0719354	-0.73963	0.459525	0.649768	ENSG00000063322	MED29	protein_coding
90.7522	0.27924	0.183475	1.52195	0.12802	0.284106	ENSG00000063438	AHRR	protein_coding
2.70278	1.37457	0.974367	1.41074	0.158323		ENSG00000063515	GSC2	protein_coding
544.195	-0.00371067	0.0865702	-0.0428632	0.965811	0.984623	ENSG00000063587	ZNF275	protein_coding
404.783	-0.227078	0.0836487	-2.71467	0.00663425	0.0314951	ENSG00000063601	MTMR1	protein_coding
1334.63	0.0865121	0.112666	0.767864	0.442568	0.635293	ENSG00000063660	GPC1	protein_coding
316.709	0.322471	0.108134	2.98214	0.00286242	0.0164593	ENSG00000063761	ADCK1	protein_coding
254.88	0.152242	0.140377	1.08453	0.278131	0.475376	ENSG00000063854	HAGH	protein_coding
1386.88	0.044279	0.0860627	0.514497	0.606904	0.767702	ENSG00000063978	RNF4	protein_coding
141.536	0.212009	0.127451	1.66345	0.0962217	0.231833	ENSG00000064012	CASP8	protein_coding
169.548	-0.0257745	0.125808	-0.204872	0.837672	0.916519	ENSG00000064042	LIMCH1	protein_coding
1041.02	-0.0224072	0.116033	-0.19311	0.846872	0.921944	ENSG00000064102	INTS13	protein_coding
1533.82	-0.280423	0.073101	-3.83611	0.000125	0.00130913	ENSG00000064115	TM7SF3	protein_coding
11.7772	0.259748	0.412624	0.629503	0.52902	0.706752	ENSG00000064195	DLX3	protein_coding
41.4766	-0.332468	0.224326	-1.48208	0.13832	0.299037	ENSG00000064199	SPA17	protein_coding
21.8351	0.742842	0.286459	2.59318	0.0095092	0.0415098	ENSG00000064201	TSPAN32	protein_coding
2.12923	0.71493	1.05384	0.678405	0.497515		ENSG00000064205	CCN5	protein_coding
433.114	-0.0594548	0.101208	-0.58745	0.556902	0.729194	ENSG00000064225	ST3GAL6	protein_coding
69.9701	0.274999	0.177753	1.54709	0.121843	0.274411	ENSG00000064270	ATP2C2	protein_coding
766.214	0.149304	0.110704	1.34868	0.177441	0.354612	ENSG00000064300	NGFR	protein_coding
1061.42	-0.555779	0.0796864	-6.97458	3.06785e-12	3.05156e-10	ENSG00000064309	CDON	protein_coding
890.878	-0.274965	0.0772757	-3.55823	0.000373363	0.00320759	ENSG00000064313	TAF2	protein_coding
1347.43	-0.300486	0.0820245	-3.66338	0.000248913	0.00230518	ENSG00000064393	HIPK2	protein_coding
2680.91	-0.115115	0.0684413	-1.68195	0.092578	0.225592	ENSG00000064419	TNPO3	protein_coding
2.3414	0.904782	0.793864	1.13972	0.254404		ENSG00000064489	BORCS8-MEF2B	protein_coding
289.793	0.209494	0.110967	1.8879	0.0590392	0.163515	ENSG00000064490	RFXANK	protein_coding
1233.76	0.308183	0.117789	2.6164	0.00888627	0.0394219	ENSG00000064545	TMEM161A	protein_coding
848.018	0.292225	0.0947	3.08579	0.00203009	0.0125206	ENSG00000064547	LPAR2	protein_coding
1225.49	0.208935	0.0950212	2.19883	0.0278902	0.0939131	ENSG00000064601	CTSA	protein_coding
6665.1	-0.221482	0.0671433	-3.29865	0.000971504	0.00691888	ENSG00000064607	SUGP2	protein_coding
597.786	-0.18031	0.117062	-1.5403	0.123487	0.277191	ENSG00000064651	SLC12A2	protein_coding
315.487	-0.088925	0.103591	-0.85842	0.39066	0.590381	ENSG00000064652	SNX24	protein_coding
18.9283	-0.0129375	0.311275	-0.0415629	0.966847	0.985015	ENSG00000064655	EYA2	protein_coding
4562.73	0.0569141	0.0693734	0.820403	0.411987	0.608885	ENSG00000064666	CNN2	protein_coding
851.897	-0.0342746	0.103659	-0.330648	0.74091	0.857707	ENSG00000064687	ABCA7	protein_coding
253.848	0.0424409	0.115417	0.367719	0.713083	0.839408	ENSG00000064692	SNCAIP	protein_coding
705.331	0.167733	0.0971977	1.72569	0.0844032	0.21129	ENSG00000064703	DDX20	protein_coding
1152.57	-0.265588	0.106274	-2.49908	0.0124517	0.050686	ENSG00000064726	BTBD1	protein_coding
443.968	-0.0217426	0.0976923	-0.222562	0.823877	0.908121	ENSG00000064763	FAR2	protein_coding
28.1586	-0.570811	0.275625	-2.07097	0.0383618	0.119581	ENSG00000064787	BCAS1	protein_coding
964.619	-0.000601912	0.0895032	-0.00672504	0.994634	0.997379	ENSG00000064932	SBNO2	protein_coding
1129.59	0.00880572	0.091369	0.0963753	0.923222	0.962621	ENSG00000064933	PMS1	protein_coding
920.081	0.238286	0.0754324	3.15893	0.0015835	0.0102135	ENSG00000064961	HMG20B	protein_coding
40.6203	-0.425623	0.249089	-1.70872	0.0875033	0.217108	ENSG00000064989	CALCRL	protein_coding
623.008	0.129934	0.0821735	1.58122	0.113828	0.262347	ENSG00000064995	TAF11	protein_coding
1112.98	-0.208359	0.07194	-2.89629	0.00377605	0.0204468	ENSG00000064999	ANKS1A	protein_coding
4673.64	0.00783888	0.0603012	0.129995	0.89657	0.948687	ENSG00000065000	AP3D1	protein_coding
516.236	0.191405	0.0941307	2.0334	0.0420125	0.127958	ENSG00000065029	ZNF76	protein_coding
179.15	0.462592	0.113482	4.07636	4.57468e-05	0.000568463	ENSG00000065054	NHERF2	protein_coding
282.436	0.286919	0.102327	2.80395	0.00504805	0.0255113	ENSG00000065057	NTHL1	protein_coding
1213.85	0.0446728	0.178127	0.250792	0.801975	0.895414	ENSG00000065060	BLTP3A	protein_coding
1687.57	-0.22172	0.093771	-2.36449	0.0180549	0.0673307	ENSG00000065135	GNAI3	protein_coding
10991.9	-0.283226	0.0913434	-3.10067	0.00193083	0.0120037	ENSG00000065150	IPO5	protein_coding
1202.09	-0.344323	0.087883	-3.91798	8.92956e-05	0.000997412	ENSG00000065154	OAT	protein_coding
873.158	-0.164781	0.0785639	-2.09741	0.035957	0.113963	ENSG00000065183	WDR3	protein_coding
1669.08	-0.32099	0.0789877	-4.0638	4.82808e-05	0.000595369	ENSG00000065243	PKN2	protein_coding
810.113	0.417477	0.0987866	4.22605	2.37827e-05	0.000328821	ENSG00000065268	WDR18	protein_coding
917.691	-0.371639	0.0812386	-4.57466	4.76986e-06	8.48389e-05	ENSG00000065308	TRAM2	protein_coding
360.811	0.617467	0.122548	5.03857	4.69013e-07	1.18885e-05	ENSG00000065320	NTN1	protein_coding
678.841	0.0885545	0.0773417	1.14498	0.252219	0.446074	ENSG00000065328	MCM10	protein_coding
329.677	0.10125	0.095267	1.0628	0.287872	0.48611	ENSG00000065357	DGKA	protein_coding
2831.26	-0.021875	0.082436	-0.265358	0.790734	0.889051	ENSG00000065361	ERBB3	protein_coding
1.48273	-1.15582	1.25326	-0.922248	0.356399		ENSG00000065371	ROPN1	protein_coding
20.7313	0.259851	0.32721	0.79414	0.427114	0.622549	ENSG00000065413	ANKRD44	protein_coding
2510.29	0.00141397	0.089408	0.0158148	0.987382	0.994685	ENSG00000065427	KARS1	protein_coding
433.353	-0.0690487	0.0984274	-0.70152	0.482979	0.670053	ENSG00000065457	ADAT1	protein_coding
945.206	-0.067149	0.0956028	-0.702374	0.482446	0.669681	ENSG00000065485	PDIA5	protein_coding
390.318	0.0183875	0.084689	0.217117	0.828117	0.910777	ENSG00000065491	TBC1D22B	protein_coding
1177.77	0.0363877	0.103253	0.352413	0.724528	0.846612	ENSG00000065518	NDUFB4	protein_coding
3581.09	-0.283151	0.0828354	-3.41823	0.000630287	0.00488315	ENSG00000065526	SPEN	protein_coding
694.271	-0.34649	0.0926853	-3.73835	0.000185232	0.00181497	ENSG00000065534	MYLK	protein_coding
1147.38	0.101726	0.0907973	1.12037	0.262557	0.458409	ENSG00000065548	ZC3H15	protein_coding
837.257	-0.220071	0.084005	-2.61974	0.00879973	0.039129	ENSG00000065559	MAP2K4	protein_coding
493.116	0.123538	0.0954812	1.29385	0.195718	0.378208	ENSG00000065600	PACC1	protein_coding
68.5416	-0.181346	0.179716	-1.00907	0.31294	0.51299	ENSG00000065609	SNAP91	protein_coding
1588.8	-0.104889	0.0860924	-1.21833	0.2231	0.411968	ENSG00000065613	SLK	protein_coding
246.271	-0.334182	0.115977	-2.88144	0.00395863	0.0212028	ENSG00000065615	CYB5R4	protein_coding
23.7627	-0.20445	0.274939	-0.743618	0.457107	0.647771	ENSG00000065618	COL17A1	protein_coding
501.024	0.366851	0.0808154	4.53937	5.64222e-06	9.74641e-05	ENSG00000065621	GSTO2	protein_coding
760.968	0.0761808	0.0844217	0.902384	0.366853	0.568129	ENSG00000065665	SEC61A2	protein_coding
256.161	-0.306407	0.111238	-2.75452	0.00587777	0.0286911	ENSG00000065675	PRKCQ	protein_coding
267.303	0.125557	0.112348	1.11757	0.263751	0.459793	ENSG00000065717	TLE2	protein_coding
856.246	-0.174729	0.0705539	-2.47653	0.0132666	0.053189	ENSG00000065802	ASB1	protein_coding
436.396	0.11365	0.128	0.887893	0.374599	0.575647	ENSG00000065809	FAM107B	protein_coding
161.12	0.0716502	0.120077	0.596703	0.550705	0.724574	ENSG00000065833	ME1	protein_coding
2167.23	-0.345883	0.0629785	-5.49208	3.97222e-08	1.41064e-06	ENSG00000065882	TBC1D1	protein_coding
1609.94	-0.0990701	0.0587882	-1.6852	0.0919496	0.224557	ENSG00000065883	CDK13	protein_coding
2302.89	0.502094	0.207126	2.4241	0.0153464	0.0595914	ENSG00000065911	MTHFD2	protein_coding
1198.22	-0.382538	0.0577102	-6.62859	3.38908e-11	2.63444e-09	ENSG00000065923	SLC9A7	protein_coding
433.78	-0.317273	0.0839177	-3.78076	0.00015635	0.00157234	ENSG00000065970	FOXJ2	protein_coding
13041.5	0.105277	0.0690504	1.52465	0.127348	0.283073	ENSG00000065978	YBX1	protein_coding
165.84	-0.165331	0.119826	-1.37976	0.167661	0.340908	ENSG00000065989	PDE4A	protein_coding
1043.15	-0.265089	0.0824229	-3.21621	0.00129898	0.00875778	ENSG00000066027	PPP2R5A	protein_coding
212.926	-0.507663	0.105409	-4.81614	1.46359e-06	3.15703e-05	ENSG00000066032	CTNNA2	protein_coding
1918.23	0.0328594	0.0618092	0.531626	0.594985	0.75903	ENSG00000066044	ELAVL1	protein_coding
48.8647	-0.0922787	0.225745	-0.408775	0.682705	0.8202	ENSG00000066056	TIE1	protein_coding
1178.7	-0.570665	0.0830431	-6.87191	6.33464e-12	5.70607e-10	ENSG00000066084	DIP2B	protein_coding
2823.46	0.0112971	0.0692301	0.163183	0.870375	0.935399	ENSG00000066117	SMARCD1	protein_coding
944.535	-0.134204	0.0786815	-1.70567	0.08807	0.217999	ENSG00000066135	KDM4A	protein_coding
830.412	0.292451	0.0754629	3.87543	0.000106437	0.00114442	ENSG00000066136	NFYC	protein_coding
22.1932	-0.163657	0.290393	-0.563568	0.573048	0.742415	ENSG00000066185	ZMYND12	protein_coding
88.6429	0.412826	0.163151	2.53033	0.0113956	0.0475301	ENSG00000066230	SLC9A3	protein_coding
75.4135	-0.0503365	0.175856	-0.286237	0.774697	0.879358	ENSG00000066248	NGEF	protein_coding
4577.95	-0.284386	0.0942095	-3.01866	0.00253899	0.0149142	ENSG00000066279	ASPM	protein_coding
647.256	0.218491	0.0987279	2.21306	0.0268936	0.091307	ENSG00000066322	ELOVL1	protein_coding
5.02253	0.168618	0.675698	0.249547	0.802938	0.895944	ENSG00000066336	SPI1	protein_coding
144.846	0.249906	0.136498	1.83084	0.067125	0.179634	ENSG00000066379	POLR1H	protein_coding
38.9017	0.283182	0.225281	1.25702	0.208746	0.395234	ENSG00000066382	MPPED2	protein_coding
13.3317	-0.296208	0.42783	-0.69235	0.488718	0.674772	ENSG00000066405	CLDN18	protein_coding
600.447	-0.0396564	0.0834819	-0.475029	0.634766	0.788083	ENSG00000066422	ZBTB11	protein_coding
553.168	-0.175612	0.0801958	-2.18979	0.0285391	0.0957907	ENSG00000066427	ATXN3	protein_coding
725.613	-0.0176531	0.110837	-0.15927	0.873456	0.936984	ENSG00000066455	GOLGA5	protein_coding
7261.27	-0.344702	0.0701006	-4.91724	8.77717e-07	2.02924e-05	ENSG00000066468	FGFR2	protein_coding
996.486	-0.0799647	0.0993116	-0.80519	0.42071	0.616653	ENSG00000066557	LRRC40	protein_coding
373.68	-0.0910201	0.126617	-0.718864	0.472225	0.661266	ENSG00000066583	ISOC1	protein_coding
475.025	-0.416622	0.0934246	-4.45944	8.21738e-06	0.000134007	ENSG00000066629	EML1	protein_coding
703.449	0.0235539	0.0762488	0.308908	0.757391	0.868831	ENSG00000066651	TRMT11	protein_coding
1405.68	-0.092147	0.0836948	-1.10099	0.270902	0.467189	ENSG00000066654	THUMPD1	protein_coding
334.571	0.136502	0.0915112	1.49164	0.135792	0.295399	ENSG00000066697	MSANTD3	protein_coding
1307.14	0.230297	0.103809	2.21846	0.0265233	0.0903394	ENSG00000066735	KIF26A	protein_coding
1239.39	-0.00318002	0.0749888	-0.0424066	0.966175	0.98485	ENSG00000066739	ATG2B	protein_coding
4510.85	-0.203416	0.0766024	-2.65548	0.0079195	0.0361729	ENSG00000066777	ARFGEF1	protein_coding
131.686	-0.299287	0.13439	-2.22701	0.0259466	0.0888055	ENSG00000066827	ZFAT	protein_coding
980.284	-0.0681344	0.0866152	-0.786632	0.431497	0.626375	ENSG00000066855	MTFR1	protein_coding
339.148	-0.0820324	0.119071	-0.688937	0.490863	0.676266	ENSG00000066923	STAG3	protein_coding
184.143	0.0236011	0.109888	0.214774	0.829944	0.911934	ENSG00000066926	FECH	protein_coding
980.149	-0.408524	0.068542	-5.96019	2.51942e-09	1.24418e-07	ENSG00000066933	MYO9A	protein_coding
1970.46	-0.0386458	0.0672386	-0.574756	0.565456	0.736673	ENSG00000067057	PFKP	protein_coding
463.537	-0.0245067	0.138889	-0.176448	0.859942	0.929414	ENSG00000067064	IDI1	protein_coding
7.38555	-0.383113	0.504059	-0.760055	0.447222	0.639262	ENSG00000067066	SP100	protein_coding
690.46	-0.507441	0.0884201	-5.73898	9.52493e-09	3.89687e-07	ENSG00000067082	KLF6	protein_coding
1075.4	-0.145098	0.0850387	-1.70626	0.0879593	0.217802	ENSG00000067113	PLPP1	protein_coding
3444.77	-0.152495	0.0767655	-1.9865	0.0469773	0.138868	ENSG00000067141	NEO1	protein_coding
3141.17	-0.138004	0.0989708	-1.39439	0.163201	0.334824	ENSG00000067167	TRAM1	protein_coding
483.98	-0.0311779	0.0816079	-0.382045	0.702428	0.83296	ENSG00000067177	PHKA1	protein_coding
1191.65	0.136638	0.107855	1.26687	0.205204	0.390499	ENSG00000067182	TNFRSF1A	protein_coding
342.09	0.557695	0.104961	5.31334	1.07634e-07	3.35664e-06	ENSG00000067191	CACNB1	protein_coding
257.01	-0.371232	0.118492	-3.13297	0.00173049	0.0109893	ENSG00000067208	EVI5	protein_coding
90.2797	0.320097	0.172519	1.85543	0.0635344	0.172638	ENSG00000067221	STOML1	protein_coding
17672.9	-0.22066	0.0786426	-2.80586	0.00501828	0.0254159	ENSG00000067225	PKM	protein_coding
805.498	-0.164492	0.0940154	-1.74963	0.0801816	0.204329	ENSG00000067248	DHX29	protein_coding
1045.93	0.138947	0.114913	1.20914	0.226608	0.415921	ENSG00000067334	DNTTIP2	protein_coding
847.751	-0.0813461	0.0690633	-1.17785	0.238857	0.430534	ENSG00000067365	METTL22	protein_coding
2013.87	-0.343522	0.0658609	-5.21587	1.82955e-07	5.26731e-06	ENSG00000067369	TP53BP1	protein_coding
1456.95	-0.109423	0.0719883	-1.52001	0.12851	0.284885	ENSG00000067445	TRO	protein_coding
848.525	0.111815	0.0990329	1.12907	0.258868	0.45363	ENSG00000067533	RRP15	protein_coding
5632.35	-0.257266	0.108894	-2.36253	0.0181505	0.067627	ENSG00000067560	RHOA	protein_coding
999.827	-0.279422	0.0664852	-4.20277	2.63663e-05	0.000358637	ENSG00000067596	DHX8	protein_coding
10.896	-0.585636	0.449184	-1.30378	0.192309	0.374099	ENSG00000067601	PMS2P4	transcribed_unprocessed_pseudogene
518.271	0.026465	0.104308	0.253719	0.799712	0.893739	ENSG00000067606	PRKCZ	protein_coding
4308.21	-0.314528	0.095302	-3.30033	0.000965698	0.0068822	ENSG00000067704	IARS2	protein_coding
2077.81	0.0779309	0.0930748	0.837293	0.402428	0.600722	ENSG00000067715	SYT1	protein_coding
24.09	0.0855972	0.325491	0.262978	0.792567	0.88979	ENSG00000067798	NAV3	protein_coding
361.155	0.105424	0.0892081	1.18177	0.237296	0.42912	ENSG00000067829	IDH3G	protein_coding
124.018	0.550766	0.153915	3.57837	0.000345739	0.00301094	ENSG00000067836	ROGDI	protein_coding
2010.33	0.574605	0.105935	5.42413	5.82359e-08	1.97776e-06	ENSG00000067840	PDZD4	protein_coding
21.2512	-0.316928	0.326334	-0.971177	0.33146	0.532095	ENSG00000067842	ATP2B3	protein_coding
2734.61	-0.267261	0.0977881	-2.73307	0.00627479	0.0302069	ENSG00000067900	ROCK1	protein_coding
549.156	-0.043469	0.0977671	-0.444618	0.656596	0.803535	ENSG00000067955	CBFB	protein_coding
603.508	-0.803823	0.115417	-6.96453	3.29513e-12	3.24687e-10	ENSG00000067992	PDK3	protein_coding
1099.77	-0.0034376	0.111757	-0.0307596	0.975461	0.989564	ENSG00000068001	HYAL2	protein_coding
540.907	-0.26117	0.0854534	-3.05628	0.002241	0.0135099	ENSG00000068024	HDAC4	protein_coding
237.683	-0.109347	0.113117	-0.966672	0.333708	0.53432	ENSG00000068028	RASSF1	protein_coding
1481.38	0.0644972	0.121433	0.531135	0.595326	0.759279	ENSG00000068078	FGFR3	protein_coding
45.237	0.0312599	0.220914	0.141503	0.887473	0.943963	ENSG00000068079	IFI35	protein_coding
552.906	-0.331197	0.0771826	-4.29109	1.77802e-05	0.00026005	ENSG00000068097	HEATR6	protein_coding
1164.55	0.298169	0.0848674	3.51335	0.000442498	0.00369647	ENSG00000068120	COASY	protein_coding
415.602	0.149476	0.120943	1.23593	0.216486	0.40384	ENSG00000068137	PLEKHH3	protein_coding
725.652	0.0952675	0.0779903	1.22153	0.221885	0.410664	ENSG00000068305	MEF2A	protein_coding
1259.14	0.0771056	0.0643384	1.19844	0.230746	0.420975	ENSG00000068308	OTUD5	protein_coding
2875.72	-0.227514	0.0718831	-3.16505	0.00155054	0.0100565	ENSG00000068323	TFE3	protein_coding
220.036	-0.17054	0.120817	-1.41156	0.15808	0.327391	ENSG00000068354	TBC1D25	protein_coding
2971.32	-0.387267	0.0973651	-3.97747	6.96523e-05	0.000812597	ENSG00000068366	ACSL4	protein_coding
335.015	-0.10485	0.11036	-0.950067	0.342078	0.542876	ENSG00000068383	INPP5A	protein_coding
185.096	0.164433	0.116117	1.41609	0.156748	0.32536	ENSG00000068394	GPKOW	protein_coding
1617.47	0.373993	0.0907464	4.1213	3.76736e-05	0.000484493	ENSG00000068400	GRIPAP1	protein_coding
457.943	0.142324	0.0824685	1.72579	0.0843844	0.211284	ENSG00000068438	FTSJ1	protein_coding
2035.02	-0.368378	0.0831045	-4.43271	9.30577e-06	0.000149892	ENSG00000068489	PRR11	protein_coding
48.792	-0.0180869	0.221325	-0.0817209	0.934869	0.968605	ENSG00000068615	REEP1	protein_coding
6039.47	-0.379182	0.072955	-5.19748	2.02003e-07	5.72924e-06	ENSG00000068650	ATP11A	protein_coding
1419.31	0.139336	0.0937171	1.48677	0.137075	0.297356	ENSG00000068654	POLR1A	protein_coding
7396.91	0.115117	0.0893937	1.28775	0.197832	0.381086	ENSG00000068697	LAPTM4A	protein_coding
294.533	0.0725509	0.111412	0.651193	0.514922	0.694995	ENSG00000068724	TTC7A	protein_coding
1929.91	0.0137291	0.0723283	0.189816	0.849453	0.923748	ENSG00000068745	IP6K2	protein_coding
514.917	-0.203616	0.102589	-1.98478	0.047169	0.13914	ENSG00000068784	SRBD1	protein_coding
1209.66	-0.374227	0.111336	-3.36123	0.000775966	0.0057629	ENSG00000068796	KIF2A	protein_coding
443.419	0.470171	0.117906	3.98767	6.67264e-05	0.00078369	ENSG00000068831	RASGRP2	protein_coding
2282.72	-0.145388	0.0952374	-1.52659	0.126864	0.282356	ENSG00000068878	PSME4	protein_coding
498.432	-0.046883	0.100722	-0.46547	0.641595	0.793272	ENSG00000068885	IFT80	protein_coding
174.328	-0.217697	0.123054	-1.76912	0.0768742	0.198357	ENSG00000068903	SIRT2	protein_coding
879.366	-0.371895	0.102264	-3.6366	0.000276259	0.00250243	ENSG00000068912	ERLEC1	protein_coding
150.385	0.0220238	0.13515	0.162958	0.870551	0.935399	ENSG00000068971	PPP2R5B	protein_coding
453.939	-0.272737	0.0930133	-2.93223	0.00336532	0.0186461	ENSG00000068976	PYGM	protein_coding
158.394	-0.308474	0.141256	-2.1838	0.0289769	0.0969191	ENSG00000069020	MAST4	protein_coding
1.1857	0	3.95238	0	1		ENSG00000069122	ADGRF5	protein_coding
1326.01	-0.157795	0.121022	-1.30385	0.192283	0.374099	ENSG00000069188	SDK2	protein_coding
1660.35	-0.315647	0.0977925	-3.22772	0.00124783	0.00847278	ENSG00000069248	NUP133	protein_coding
13152.4	-0.242867	0.0914101	-2.6569	0.00788632	0.0360842	ENSG00000069275	NUCKS1	protein_coding
1350.93	-0.160028	0.0923955	-1.73199	0.0832759	0.209405	ENSG00000069329	VPS35	protein_coding
1626.43	0.0559085	0.0911188	0.613579	0.539494	0.715639	ENSG00000069345	DNAJA2	protein_coding
45.6303	-0.364397	0.220498	-1.65261	0.0984108	0.235486	ENSG00000069399	BCL3	protein_coding
199.464	-0.0980428	0.108151	-0.906533	0.364654	0.566081	ENSG00000069424	KCNAB2	protein_coding
1058.81	0.339278	0.0912025	3.72005	0.000199184	0.00192117	ENSG00000069482	GAL	protein_coding
376.281	0.497765	0.103702	4.79997	1.58686e-06	3.3881e-05	ENSG00000069493	CLEC2D	protein_coding
210.173	0.177132	0.141555	1.25133	0.210815	0.397456	ENSG00000069509	FUNDC1	protein_coding
44.6188	0.0655293	0.204191	0.320922	0.74827	0.862592	ENSG00000069535	MAOB	protein_coding
1023.61	-0.712653	0.12257	-5.81425	6.09069e-09	2.64115e-07	ENSG00000069667	RORA	protein_coding
347.324	0.194741	0.141773	1.37361	0.169563	0.343678	ENSG00000069696	DRD4	protein_coding
181.609	-0.620044	0.123876	-5.00538	5.57521e-07	1.375e-05	ENSG00000069702	TGFBR3	protein_coding
8.31476	-0.0984721	0.438405	-0.224614	0.822279	0.907166	ENSG00000069764	PLA2G10	protein_coding
29.4227	0.799091	0.301408	2.65119	0.0080208	0.0365322	ENSG00000069812	HES2	protein_coding
5459.28	-0.0299442	0.0816891	-0.366562	0.713946	0.839974	ENSG00000069849	ATP1B3	protein_coding
240.707	0.262089	0.137514	1.90591	0.0566615	0.158816	ENSG00000069869	NEDD4	protein_coding
197.39	0.193812	0.128993	1.5025	0.132968	0.291156	ENSG00000069943	PIGB	protein_coding
2509.26	-0.320096	0.109072	-2.93473	0.00333841	0.0185363	ENSG00000069956	MAPK6	protein_coding
494.489	-0.288473	0.0961823	-2.99923	0.00270661	0.0157063	ENSG00000069966	GNB5	protein_coding
87.3898	0.0132424	0.171124	0.0773847	0.938318	0.970374	ENSG00000069974	RAB27A	protein_coding
1475.27	-0.0246084	0.0782457	-0.314502	0.75314	0.865894	ENSG00000069998	HDHD5	protein_coding
746.009	-0.036423	0.0719038	-0.506552	0.612469	0.771615	ENSG00000070010	UFD1	protein_coding
4087.29	-0.560848	0.0663863	-8.44825	2.95704e-17	9.85116e-15	ENSG00000070018	LRP6	protein_coding
127.719	0.356308	0.142962	2.49233	0.0126908	0.0514098	ENSG00000070019	GUCY2C	protein_coding
19.4053	0.662291	0.303544	2.18186	0.0291195	0.0973341	ENSG00000070031	SCT	protein_coding
1139.52	0.210454	0.0810259	2.59737	0.00939401	0.0411439	ENSG00000070047	PHRF1	protein_coding
1191.16	-0.186892	0.0793131	-2.35638	0.018454	0.068454	ENSG00000070061	ELP1	protein_coding
467.125	-0.224143	0.111215	-2.01539	0.0438636	0.131987	ENSG00000070081	NUCB2	protein_coding
2692.55	0.0547042	0.0754591	0.724952	0.468482	0.658132	ENSG00000070087	PFN2	protein_coding
152.492	-0.537235	0.12006	-4.4747	7.65177e-06	0.000125957	ENSG00000070159	PTPN3	protein_coding
149.989	-0.125783	0.128458	-0.97918	0.327491	0.527991	ENSG00000070182	SPTB	protein_coding
3.12892	-2.14941	1.05659	-2.03429	0.041922		ENSG00000070193	FGF10	protein_coding
5293.44	-0.358012	0.0821208	-4.35958	1.30311e-05	0.000200659	ENSG00000070214	SLC44A1	protein_coding
810.398	0.0754172	0.0824739	0.914437	0.360487	0.562521	ENSG00000070269	TMEM260	protein_coding
495.06	-0.19014	0.0936648	-2.03001	0.0423559	0.128686	ENSG00000070366	SMG6	protein_coding
2291.25	-0.279285	0.0976266	-2.86075	0.00422638	0.0222928	ENSG00000070367	EXOC5	protein_coding
586.151	-0.254695	0.0935304	-2.72312	0.00646687	0.030868	ENSG00000070371	CLTCL1	protein_coding
18.1577	1.01689	0.33538	3.03205	0.00242901	0.0143825	ENSG00000070388	FGF22	protein_coding
171.612	-0.00593547	0.137423	-0.0431911	0.965549	0.9845	ENSG00000070404	FSTL3	protein_coding
2858.18	0.13263	0.0912954	1.45276	0.14629	0.31026	ENSG00000070413	DGCR2	protein_coding
938.594	0.560169	0.0779517	7.1861	6.66682e-13	7.90527e-11	ENSG00000070423	RNF126	protein_coding
382.748	-0.134514	0.106745	-1.26014	0.207618	0.3938	ENSG00000070444	MNT	protein_coding
774.397	0.226031	0.103317	2.18775	0.0286878	0.0961361	ENSG00000070476	ZXDC	protein_coding
164.948	-0.345759	0.116211	-2.97528	0.00292717	0.016743	ENSG00000070495	JMJD6	protein_coding
301.215	0.11941	0.111437	1.07155	0.283923	0.482274	ENSG00000070501	POLB	protein_coding
192.813	0.253585	0.108526	2.33662	0.0194588	0.0712438	ENSG00000070540	WIPI1	protein_coding
10.1983	-0.0884702	0.392543	-0.225377	0.821686	0.907055	ENSG00000070601	FRMPD1	protein_coding
1831.83	0.0131219	0.07382	0.177755	0.858916	0.928836	ENSG00000070610	GBA2	protein_coding
2586.35	-0.114594	0.0785371	-1.4591	0.144537	0.307755	ENSG00000070614	NDST1	protein_coding
196.256	0.215977	0.464519	0.464948	0.641969	0.793595	ENSG00000070669	ASNS	protein_coding
483.71	0.0108931	0.0719654	0.151366	0.879687	0.940216	ENSG00000070718	AP3M2	protein_coding
2.19347	-1.94569	1.0471	-1.85818	0.0631441		ENSG00000070729	CNGB1	protein_coding
1.24271	1.12034	1.54838	0.723556	0.469339		ENSG00000070731	ST6GALNAC2	protein_coding
42639.4	-0.0994806	0.077861	-1.27767	0.201367	0.385504	ENSG00000070756	PABPC1	protein_coding
303.52	-0.443111	0.097836	-4.52912	5.92291e-06	0.000101395	ENSG00000070759	TESK2	protein_coding
429.364	0.267199	0.0964707	2.76975	0.00560999	0.0276976	ENSG00000070761	CFAP20	protein_coding
2259.34	-0.00519331	0.0669463	-0.0775743	0.938167	0.970374	ENSG00000070770	CSNK2A2	protein_coding
521.737	-0.269718	0.0778985	-3.46242	0.000535332	0.00429658	ENSG00000070778	PTPN21	protein_coding
306.374	0.0157414	0.116256	0.135403	0.892293	0.94607	ENSG00000070785	EIF2B3	protein_coding
8.6485	-0.321582	0.523206	-0.614636	0.538795	0.715122	ENSG00000070808	CAMK2A	protein_coding
2913.34	0.203818	0.0726803	2.80431	0.00504249	0.0254894	ENSG00000070814	TCOF1	protein_coding
13.1865	-0.300797	0.409554	-0.73445	0.462675	0.652761	ENSG00000070831	CDC42	protein_coding
390.865	0.311141	0.106893	2.91077	0.0036054	0.019675	ENSG00000070882	OSBPL3	protein_coding
179.958	-0.0864909	0.121619	-0.711164	0.476982	0.664735	ENSG00000070886	EPHA8	protein_coding
1.54642	0.636866	1.06602	0.597424	0.550224		ENSG00000070915	SLC12A3	protein_coding
527.995	-0.137476	0.0937101	-1.46704	0.142367	0.30471	ENSG00000070950	RAD18	protein_coding
2035.25	-0.12485	0.0866216	-1.44133	0.149491	0.315108	ENSG00000070961	ATP2B1	protein_coding
4.56526	0.0712774	0.692395	0.102943	0.918008		ENSG00000070985	TRPM5	protein_coding
796.428	-0.0800931	0.0732501	-1.09342	0.274209	0.470919	ENSG00000071051	NCK2	protein_coding
6345.25	-0.385566	0.0539549	-7.14608	8.92902e-13	1.00397e-10	ENSG00000071054	MAP4K4	protein_coding
211.07	-0.542103	0.109592	-4.94654	7.55431e-07	1.8017e-05	ENSG00000071073	MGAT4A	protein_coding
6091.53	0.151777	0.0875125	1.73435	0.082856	0.208865	ENSG00000071082	RPL31	protein_coding
4474.55	-0.0958153	0.0648324	-1.47789	0.139437	0.300462	ENSG00000071127	WDR1	protein_coding
1337.23	-0.219993	0.0769225	-2.85993	0.00423738	0.0223251	ENSG00000071189	SNX13	protein_coding
105.737	0.357563	0.163526	2.18658	0.0287729	0.0963751	ENSG00000071205	ARHGAP10	protein_coding
494.808	0.355855	0.10215	3.48364	0.000494639	0.00403792	ENSG00000071242	RPS6KA2	protein_coding
222.034	0.0182663	0.114075	0.160125	0.872783	0.936682	ENSG00000071243	ING3	protein_coding
285.587	-0.246638	0.12086	-2.04069	0.0412819	0.126195	ENSG00000071246	VASH1	protein_coding
116.757	0.436531	0.152861	2.85575	0.00429359	0.0225793	ENSG00000071282	LMCD1	protein_coding
1433.68	0.131464	0.0706548	1.86065	0.0627933	0.171094	ENSG00000071462	BUD23	protein_coding
1687.14	-0.307012	0.0865092	-3.5489	0.000386848	0.00330182	ENSG00000071537	SEL1L	protein_coding
693.845	0.0948697	0.0823397	1.15217	0.249249	0.442501	ENSG00000071539	TRIP13	protein_coding
2066.28	0.105397	0.0887793	1.18718	0.235158	0.426466	ENSG00000071553	ATP6AP1	protein_coding
4951.15	0.0299547	0.0680536	0.440162	0.659819	0.805367	ENSG00000071564	TCF3	protein_coding
1980.14	0.185718	0.0658961	2.81835	0.00482719	0.0246864	ENSG00000071575	TRIB2	protein_coding
3799.59	0.152252	0.0594383	2.56152	0.0104217	0.0445788	ENSG00000071626	DAZAP1	protein_coding
813.156	0.213627	0.091408	2.33707	0.0194355	0.0712013	ENSG00000071655	MBD3	protein_coding
2433.27	-0.134079	0.093667	-1.43144	0.152303	0.319303	ENSG00000071794	HLTF	protein_coding
640.568	0.173188	0.0844095	2.05176	0.0401934	0.123783	ENSG00000071859	FAM50A	protein_coding
358.462	0.0612572	0.107271	0.57105	0.567966	0.738567	ENSG00000071889	FAM3A	protein_coding
2308.22	0.0825228	0.0702102	1.17537	0.239848	0.431801	ENSG00000071894	CPSF1	protein_coding
15.1173	-0.777773	0.635699	-1.22349	0.221144	0.409725	ENSG00000071909	MYO3B	protein_coding
166.364	-0.0288185	0.120844	-0.238476	0.811512	0.90111	ENSG00000071967	CYBRD1	protein_coding
7.47883	-0.701806	0.52046	-1.34844	0.177518	0.354699	ENSG00000071991	CDH19	protein_coding
1240.08	0.0384715	0.0646079	0.595461	0.551535	0.725398	ENSG00000071994	PDCD2	protein_coding
960.217	-0.147659	0.0835665	-1.76697	0.0772335	0.198917	ENSG00000072041	SLC6A15	protein_coding
3481.86	0.22788	0.0940974	2.42175	0.0154461	0.0598674	ENSG00000072042	RDH11	protein_coding
578.758	-0.117389	0.102683	-1.14322	0.252948	0.447062	ENSG00000072062	PRKACA	protein_coding
5875.14	0.0833996	0.0994209	0.838855	0.401551	0.599915	ENSG00000072071	ADGRL1	protein_coding
3779.63	-0.0939196	0.0679054	-1.38309	0.166636	0.339384	ENSG00000072110	ACTN1	protein_coding
1055.91	-0.0320049	0.0648283	-0.493688	0.621527	0.778449	ENSG00000072121	ZFYVE26	protein_coding
476.798	-0.322461	0.106355	-3.03194	0.00242985	0.0143825	ENSG00000072133	RPS6KA6	protein_coding
786.133	-0.0832756	0.0850761	-0.978836	0.327661	0.528015	ENSG00000072134	EPN2	protein_coding
264.336	0.0318029	0.0979446	0.324703	0.745406	0.860774	ENSG00000072135	PTPN18	protein_coding
35.2837	0.762825	0.230235	3.31325	0.000922188	0.00664203	ENSG00000072163	LIMS2	protein_coding
8.5337	1.53737	0.527296	2.91557	0.00355041	0.0194204	ENSG00000072182	ASIC4	protein_coding
1029.96	0.365961	0.114253	3.20308	0.00135968	0.00905645	ENSG00000072195	SPEG	protein_coding
136.348	-0.263035	0.132811	-1.98052	0.0476451	0.14019	ENSG00000072201	LNX1	protein_coding
1522.6	0.0862626	0.0750978	1.14867	0.250692	0.444118	ENSG00000072210	ALDH3A2	protein_coding
3675.98	0.134883	0.11521	1.17075	0.241698	0.43394	ENSG00000072274	TFRC	protein_coding
1659.83	0.699663	0.116005	6.0313	1.62643e-09	8.47035e-08	ENSG00000072310	SREBF1	protein_coding
79.285	-0.70814	0.164015	-4.31753	1.57788e-05	0.000235942	ENSG00000072315	TRPC5	protein_coding
3114.38	-0.57508	0.0628692	-9.14725	5.84019e-20	3.14292e-17	ENSG00000072364	AFF4	protein_coding
654.241	-0.0584744	0.114493	-0.510724	0.609545	0.769598	ENSG00000072401	UBE2D1	protein_coding
803.097	-0.341082	0.0800215	-4.26237	2.02266e-05	0.000288002	ENSG00000072415	PALS1	protein_coding
356.761	0.0165181	0.0998325	0.165458	0.868583	0.934527	ENSG00000072422	RHOBTB1	protein_coding
4543.18	-0.37986	0.0623734	-6.09009	1.12848e-09	6.01131e-08	ENSG00000072501	SMC1A	protein_coding
524.373	0.241617	0.0829408	2.91312	0.00357836	0.01955	ENSG00000072506	HSD17B10	protein_coding
1100.93	-0.078035	0.0680348	-1.14699	0.251387	0.445091	ENSG00000072518	MARK2	protein_coding
2323.59	-0.0389855	0.109088	-0.357376	0.72081	0.844405	ENSG00000072571	HMMR	protein_coding
1159.77	0.197378	0.0677854	2.9118	0.00359347	0.0196201	ENSG00000072609	CHFR	protein_coding
223.832	0.308359	0.158616	1.94406	0.0518887	0.148979	ENSG00000072657	TRHDE	protein_coding
710.993	-0.0839469	0.0997892	-0.841243	0.400212	0.598614	ENSG00000072682	P4HA2	protein_coding
1.55508	-2.07664	1.1991	-1.73184	0.0833027		ENSG00000072694	FCGR2B	protein_coding
361.234	-0.138425	0.121274	-1.14142	0.253694	0.448003	ENSG00000072736	NFATC3	protein_coding
665.944	0.0839181	0.0873692	0.9605	0.336804	0.537432	ENSG00000072756	TRNT1	protein_coding
2174.02	0.329534	0.0910962	3.61743	0.000297544	0.00266192	ENSG00000072778	ACADVL	protein_coding
171.364	-3.72082	0.175035	-21.2576	2.80573e-100	2.94433e-96	ENSG00000072786	STK10	protein_coding
1664.19	-0.328385	0.093225	-3.5225	0.0004275	0.00359759	ENSG00000072803	FBXW11	protein_coding
450.52	0.0764298	0.0970527	0.787509	0.430984	0.625918	ENSG00000072818	ACAP1	protein_coding
1528.92	-0.0221502	0.0729409	-0.303673	0.761377	0.871117	ENSG00000072832	CRMP1	protein_coding
294.553	-0.41031	0.120761	-3.39769	0.000679562	0.00517714	ENSG00000072840	EVC	protein_coding
779.694	0.282039	0.0842533	3.34752	0.000815395	0.00600474	ENSG00000072849	DERL2	protein_coding
6.04078	-0.80203	0.625436	-1.28235	0.199718	0.383405	ENSG00000072858	SIDT1	protein_coding
302.425	-0.196079	0.105818	-1.85299	0.0638842	0.173297	ENSG00000072864	NDE1	protein_coding
233.591	-0.0549244	0.0983165	-0.558649	0.576401	0.745012	ENSG00000072952	IRAG1	protein_coding
398.063	-0.080286	0.0867087	-0.925927	0.354484	0.555803	ENSG00000072954	TMEM38A	protein_coding
314.596	0.0378897	0.103393	0.366461	0.714021	0.840015	ENSG00000072958	AP1M1	protein_coding
717.658	-0.122129	0.0909358	-1.34303	0.179262	0.357018	ENSG00000073008	PVR	protein_coding
429.224	0.0527942	0.106996	0.493424	0.621713	0.778505	ENSG00000073050	XRCC1	protein_coding
1451.48	-0.0353652	0.0838996	-0.421518	0.673377	0.814532	ENSG00000073060	SCARB1	protein_coding
12.1593	0.697155	0.388866	1.79279	0.0730063	0.190816	ENSG00000073067	CYP2W1	protein_coding
1254.63	-0.00111373	0.0717308	-0.0155266	0.987612	0.994685	ENSG00000073111	MCM2	protein_coding
1.41145	1.43003	1.34131	1.06614	0.286358		ENSG00000073146	MOV10L1	protein_coding
210.03	0.0350367	0.110907	0.315911	0.75207	0.865222	ENSG00000073150	PANX2	protein_coding
409.938	0.219854	0.120928	1.81806	0.0690547	0.183542	ENSG00000073169	SELENOO	protein_coding
1.08384	-0.619835	1.56262	-0.396664	0.691615		ENSG00000073282	TP63	protein_coding
9.47109	-0.71402	0.442038	-1.61529	0.106247	0.248792	ENSG00000073331	ALPK1	protein_coding
1146	-0.0367607	0.0879028	-0.418197	0.675803	0.816113	ENSG00000073350	LLGL2	protein_coding
457.54	0.165695	0.0848447	1.95292	0.0508291	0.147023	ENSG00000073417	PDE8A	protein_coding
659.79	-0.25841	0.0946049	-2.73147	0.00630525	0.0303242	ENSG00000073464	CLCN4	protein_coding
625.615	-0.170066	0.0848556	-2.00418	0.0450507	0.134556	ENSG00000073536	NLE1	protein_coding
1894.2	-0.0353107	0.0990035	-0.356661	0.721346	0.8446	ENSG00000073578	SDHA	protein_coding
302.19	-0.572874	0.100806	-5.68297	1.32378e-08	5.28202e-07	ENSG00000073584	SMARCE1	protein_coding
2.92493	0.488202	0.943063	0.517677	0.604683		ENSG00000073598	FNDC8	protein_coding
553.975	-0.00371359	0.111258	-0.0333783	0.973373	0.988481	ENSG00000073605	GSDMB	protein_coding
1059.64	-0.542791	0.0837552	-6.48069	9.13067e-11	6.40918e-09	ENSG00000073614	KDM5A	protein_coding
207.507	0.392064	0.15424	2.54192	0.0110246	0.0464441	ENSG00000073670	ADAM11	protein_coding
740.587	-0.318512	0.100845	-3.15843	0.00158622	0.0102247	ENSG00000073711	PPP2R3A	protein_coding
2450.89	-0.240568	0.107594	-2.23588	0.0253596	0.0871821	ENSG00000073712	FERMT2	protein_coding
1.02335	-0.176879	1.56479	-0.113036	0.910002		ENSG00000073734	ABCB11	protein_coding
9.94866	-0.680289	0.470419	-1.44613	0.14814	0.313013	ENSG00000073756	PTGS2	protein_coding
3949	-0.130018	0.0515535	-2.52201	0.0116686	0.0483899	ENSG00000073792	IGF2BP2	protein_coding
86.952	-0.0175981	0.168149	-0.104658	0.916647	0.959435	ENSG00000073803	MAP3K13	protein_coding
3850.3	-0.441756	0.0760163	-5.81133	6.19769e-09	2.682e-07	ENSG00000073849	ST6GAL1	protein_coding
28.5443	0.295502	0.270088	1.0941	0.273912	0.470602	ENSG00000073905	VDAC1P1	processed_pseudogene
426.843	-0.596277	0.0829987	-7.18418	6.76142e-13	7.97239e-11	ENSG00000073910	FRY	protein_coding
1524.09	-0.206879	0.0780942	-2.6491	0.00807062	0.0366792	ENSG00000073921	PICALM	protein_coding
410.027	-0.0172023	0.104694	-0.164309	0.869488	0.935069	ENSG00000073969	NSF	protein_coding
1270.05	0.0863212	0.0826636	1.04425	0.296372	0.4954	ENSG00000074047	GLI2	protein_coding
2174.86	-0.203179	0.0606014	-3.35271	0.000800248	0.00590771	ENSG00000074054	CLASP1	protein_coding
1116	0.486263	0.0930498	5.22584	1.7337e-07	5.05927e-06	ENSG00000074071	MRPS34	protein_coding
7970.96	-0.181028	0.102247	-1.77049	0.0766453	0.197912	ENSG00000074181	NOTCH3	protein_coding
1575.08	-0.0658551	0.0682857	-0.964407	0.334842	0.535564	ENSG00000074201	CLNS1A	protein_coding
273.752	-0.0251346	0.0961622	-0.261377	0.793802	0.890449	ENSG00000074211	PPP2R2C	protein_coding
1376.74	-0.055354	0.078843	-0.702079	0.48263	0.669803	ENSG00000074219	TEAD2	protein_coding
301.252	-0.00102985	0.103431	-0.00995694	0.992056	0.996514	ENSG00000074266	EED	protein_coding
19.2923	0.595337	0.337826	1.76226	0.0780252	0.20044	ENSG00000074276	CDHR2	protein_coding
80.873	-0.162559	0.147761	-1.10014	0.27127	0.467708	ENSG00000074317	SNCB	protein_coding
664.577	-0.0652286	0.0909569	-0.717137	0.473289	0.66205	ENSG00000074319	TSG101	protein_coding
2984.09	-0.149573	0.0501722	-2.9812	0.00287122	0.0165009	ENSG00000074356	NCBP3	protein_coding
1253.49	0.158474	0.0933064	1.69843	0.0894272	0.220423	ENSG00000074370	ATP2A3	protein_coding
163.503	-0.0103888	0.139901	-0.0742587	0.940805	0.97178	ENSG00000074410	CA12	protein_coding
5.40976	0.449776	0.641325	0.701323	0.483101	0.670059	ENSG00000074416	MGLL	protein_coding
114.803	0.0530645	0.145494	0.36472	0.71532	0.840831	ENSG00000074527	NTN4	protein_coding
331.36	0.636803	0.115275	5.52423	3.30931e-08	1.20793e-06	ENSG00000074582	BCS1L	protein_coding
606.262	-0.0251564	0.0798294	-0.315127	0.752666	0.865641	ENSG00000074590	NUAK1	protein_coding
926.286	-0.223952	0.0848147	-2.64049	0.00827873	0.0374309	ENSG00000074603	DPP8	protein_coding
453.484	0.0600734	0.124275	0.48339	0.628819	0.783662	ENSG00000074621	SLC24A1	protein_coding
7193.55	-0.0240079	0.0540715	-0.444003	0.65704	0.803773	ENSG00000074657	ZNF532	protein_coding
68.7858	0.0233479	0.211744	0.110265	0.912199	0.957789	ENSG00000074660	SCARF1	protein_coding
5883.42	-0.300502	0.0821636	-3.65736	0.00025483	0.00234784	ENSG00000074695	LMAN1	protein_coding
6482.75	-0.194179	0.0851191	-2.28127	0.0225327	0.0798253	ENSG00000074696	HACD3	protein_coding
6.66664	0.313241	0.506839	0.618028	0.536557	0.71328	ENSG00000074706	IPCEF1	protein_coding
994.048	-0.00860472	0.0800039	-0.107554	0.91435	0.958901	ENSG00000074755	ZZEF1	protein_coding
30023.4	-0.244388	0.0837982	-2.91638	0.00354114	0.0193845	ENSG00000074800	ENO1	protein_coding
18.3524	-0.285703	0.389719	-0.7331	0.463498	0.65358	ENSG00000074803	SLC12A1	protein_coding
625.506	0.39439	0.117155	3.36639	0.000761577	0.00567613	ENSG00000074842	MYDGF	protein_coding
1205.83	0.380062	0.111916	3.39596	0.000683877	0.00519856	ENSG00000074855	ANO8	protein_coding
410.418	-0.166309	0.111689	-1.48904	0.136478	0.296351	ENSG00000074935	TUBE1	protein_coding
1092.92	0.224885	0.0801369	2.80627	0.00501192	0.0253899	ENSG00000074964	ARHGEF10L	protein_coding
10.6858	0.156303	0.420071	0.372088	0.709827	0.837504	ENSG00000074966	TXK	protein_coding
95.7149	-0.731927	0.160583	-4.55794	5.16589e-06	9.06536e-05	ENSG00000075035	WSCD2	protein_coding
1034.75	0.0999902	0.111813	0.89426	0.371183	0.572108	ENSG00000075043	KCNQ2	protein_coding
1.90333	0.589224	1.1068	0.532368	0.594471		ENSG00000075073	TACR2	protein_coding
381.637	-0.107257	0.121568	-0.882276	0.377627	0.578008	ENSG00000075089	ACTR6	protein_coding
237.904	0.35252	0.108798	3.24012	0.00119481	0.00819483	ENSG00000075131	TIPIN	protein_coding
1058.22	-0.15013	0.0916533	-1.63802	0.101418	0.240652	ENSG00000075142	SRI	protein_coding
3767.49	-0.20662	0.0554691	-3.72497	0.000195341	0.00189718	ENSG00000075151	EIF4G3	protein_coding
411.597	-0.0511447	0.102515	-0.498897	0.617852	0.775891	ENSG00000075188	NUP37	protein_coding
604.034	0.0614088	0.108	0.568602	0.569626	0.74012	ENSG00000075213	SEMA3A	protein_coding
761.102	0.0334758	0.0754268	0.443818	0.657174	0.803773	ENSG00000075218	GTSE1	protein_coding
44.9258	-0.225091	0.265487	-0.847844	0.396525	0.59534	ENSG00000075223	SEMA3C	protein_coding
404.834	-0.0662862	0.0790176	-0.838879	0.401537	0.599915	ENSG00000075234	TTC38	protein_coding
458.799	-0.0948625	0.112981	-0.839631	0.401115	0.599616	ENSG00000075239	ACAT1	protein_coding
541.549	0.0152816	0.120659	0.126651	0.899216	0.94996	ENSG00000075240	GRAMD4	protein_coding
2653.66	0.093673	0.094768	0.988445	0.322935	0.523459	ENSG00000075275	CELSR1	protein_coding
21.8794	0.0768953	0.293796	0.26173	0.793529	0.890378	ENSG00000075290	WNT8B	protein_coding
5303.99	0.0196145	0.0802758	0.244339	0.806968	0.898258	ENSG00000075292	ZNF638	protein_coding
394.295	-0.254012	0.100144	-2.53645	0.0111981	0.0469865	ENSG00000075303	SLC25A40	protein_coding
522.585	0.113914	0.103886	1.09653	0.272846	0.469403	ENSG00000075336	TIMM21	protein_coding
2937.43	0.105691	0.068105	1.55188	0.120692	0.272661	ENSG00000075340	ADD2	protein_coding
181.621	0.839214	0.160882	5.21632	1.82515e-07	5.26185e-06	ENSG00000075388	FGF4	protein_coding
1626.74	-0.121266	0.0799417	-1.51693	0.129284	0.286015	ENSG00000075391	RASAL2	protein_coding
106.803	0.400536	0.153779	2.60462	0.00919757	0.0404693	ENSG00000075399	VPS9D1	protein_coding
360.882	0.252648	0.104567	2.41613	0.0156862	0.0605768	ENSG00000075407	ZNF37A	protein_coding
1293.77	0.171101	0.0829178	2.0635	0.0390649	0.12134	ENSG00000075413	MARK3	protein_coding
5551.24	0.0107472	0.0736932	0.145837	0.88405	0.941856	ENSG00000075415	SLC25A3	protein_coding
842.064	-0.247418	0.0764283	-3.23726	0.00120684	0.00825323	ENSG00000075420	FNDC3B	protein_coding
155.878	-0.674117	0.13287	-5.0735	3.90574e-07	1.01578e-05	ENSG00000075426	FOSL2	protein_coding
32.0534	-0.955346	0.261858	-3.64834	0.000263945	0.00241065	ENSG00000075429	CACNG5	protein_coding
101.046	-0.187139	0.148069	-1.26386	0.206279	0.391906	ENSG00000075461	CACNG4	protein_coding
1398.09	-0.554736	0.0739648	-7.5	6.38158e-14	1.01467e-11	ENSG00000075539	FRYL	protein_coding
1872.88	-0.0669292	0.0811883	-0.82437	0.409729	0.607053	ENSG00000075568	TMEM131	protein_coding
3865.91	0.289293	0.0756503	3.82408	0.00013126	0.00136583	ENSG00000075618	FSCN1	protein_coding
47496.9	-0.0954605	0.0792575	-1.20444	0.228421	0.417969	ENSG00000075624	ACTB	protein_coding
313.312	0.467299	0.225435	2.07288	0.0381838	0.119168	ENSG00000075643	MOCOS	protein_coding
37.6674	-0.141105	0.220099	-0.641099	0.521459	0.700222	ENSG00000075651	PLD1	protein_coding
109.132	-0.0874672	0.1426	-0.613377	0.539627	0.715639	ENSG00000075673	ATP12A	protein_coding
800.591	0.412774	0.0822031	5.02139	5.12981e-07	1.28325e-05	ENSG00000075702	WDR62	protein_coding
1561.44	-0.120757	0.0750231	-1.6096	0.107486	0.250981	ENSG00000075711	DLG1	protein_coding
2434.52	-0.130343	0.0843198	-1.54582	0.122149	0.275041	ENSG00000075785	RAB7A	protein_coding
594.352	0.085778	0.110733	0.774639	0.438553	0.631986	ENSG00000075790	BCAP29	protein_coding
289.048	0.369181	0.12021	3.07114	0.00213244	0.0129915	ENSG00000075826	SEC31B	protein_coding
2065.45	-0.0620193	0.0527829	-1.17499	0.24	0.431962	ENSG00000075856	SART3	protein_coding
21.1561	-0.713415	0.321458	-2.21931	0.0264658	0.090202	ENSG00000075886	TUBA3D	protein_coding
836.403	0.253763	0.0733968	3.45741	0.000545395	0.00435735	ENSG00000075914	EXOSC7	protein_coding
84.6369	-0.482476	0.160759	-3.00124	0.00268882	0.0156324	ENSG00000075945	KIFAP3	protein_coding
409.207	-0.0024624	0.0892703	-0.0275836	0.977994	0.990355	ENSG00000075975	MKRN2	protein_coding
2181.53	0.00470154	0.0772114	0.0608918	0.951445	0.977193	ENSG00000076003	MCM6	protein_coding
712.233	0.115811	0.0735961	1.5736	0.115579	0.265023	ENSG00000076043	REXO2	protein_coding
591.247	-0.325919	0.0971937	-3.3533	0.000798552	0.00589933	ENSG00000076053	RBM7	protein_coding
416.781	-0.492096	0.0881399	-5.58313	2.36231e-08	8.80642e-07	ENSG00000076067	RBMS2	protein_coding
3066.84	-0.391103	0.0802835	-4.87153	1.1074e-06	2.47556e-05	ENSG00000076108	BAZ2A	protein_coding
1884.01	-0.0164677	0.0904154	-0.182134	0.855478	0.9274	ENSG00000076201	PTPN23	protein_coding
708.051	0.177557	0.074788	2.37414	0.01759	0.0659367	ENSG00000076242	MLH1	protein_coding
1346.45	-0.0734198	0.0788025	-0.931695	0.351494	0.552804	ENSG00000076248	UNG	protein_coding
114.53	-0.47066	0.152817	-3.0799	0.0020707	0.0127075	ENSG00000076258	FMO4	protein_coding
246.251	-0.124046	0.102636	-1.2086	0.226815	0.416154	ENSG00000076321	KLHL20	protein_coding
63.9903	0.8231	0.178228	4.61823	3.87019e-06	7.15031e-05	ENSG00000076344	RGS11	protein_coding
51.8705	0.172371	0.220789	0.780702	0.434978	0.629217	ENSG00000076351	SLC46A1	protein_coding
121.025	0.152036	0.160835	0.945288	0.344512	0.545476	ENSG00000076356	PLXNA2	protein_coding
2136.2	0.0446119	0.058002	0.769145	0.441807	0.634635	ENSG00000076382	SPAG5	protein_coding
460.516	-0.180385	0.0836245	-2.15708	0.0309993	0.101997	ENSG00000076513	ANKRD13A	protein_coding
1054.26	-0.133283	0.172061	-0.774625	0.438561	0.631986	ENSG00000076554	TPD52	protein_coding
518.435	-0.0538489	0.0988897	-0.544535	0.586073	0.752187	ENSG00000076555	ACACB	protein_coding
2042.72	0.266022	0.061162	4.34947	1.3647e-05	0.00020802	ENSG00000076604	TRAF4	protein_coding
8.84741	-0.726047	0.626627	-1.15866	0.246596	0.439344	ENSG00000076641	PAG1	protein_coding
355.337	-0.0153308	0.094313	-0.162553	0.870871	0.935502	ENSG00000076650	GPATCH1	protein_coding
59.3123	0.21798	0.219171	0.994568	0.319946	0.520505	ENSG00000076662	ICAM3	protein_coding
603.754	-0.153916	0.0823283	-1.86954	0.0615474	0.168703	ENSG00000076685	NT5C2	protein_coding
893.217	0.331354	0.11781	2.81262	0.00491394	0.0250386	ENSG00000076706	MCAM	protein_coding
16464.6	0.0142586	0.0830262	0.171737	0.863644	0.93159	ENSG00000076716	GPC4	protein_coding
429.134	-0.796437	0.120006	-6.63663	3.2093e-11	2.55139e-09	ENSG00000076770	MBNL3	protein_coding
640.901	0.189143	0.111381	1.69816	0.0894781	0.220432	ENSG00000076826	CAMSAP3	protein_coding
301.892	0.328826	0.0930785	3.53278	0.000411218	0.0034801	ENSG00000076864	RAP1GAP	protein_coding
978.923	0.142497	0.0778899	1.82946	0.0673308	0.179995	ENSG00000076924	XAB2	protein_coding
763.769	0.160462	0.0900891	1.78115	0.0748887	0.194621	ENSG00000076928	ARHGEF1	protein_coding
290.492	0.193721	0.100397	1.92956	0.0536614	0.15252	ENSG00000076944	STXBP2	protein_coding
698.772	0.0195065	0.0852197	0.228897	0.818949	0.905304	ENSG00000076984	MAP2K7	protein_coding
970.599	-0.0503815	0.0959873	-0.524877	0.599669	0.762258	ENSG00000077009	NMRK2	protein_coding
772.43	0.252555	0.0792676	3.18611	0.001442	0.00948739	ENSG00000077044	DGKD	protein_coding
704.688	0.22767	0.0773246	2.94435	0.00323638	0.0181327	ENSG00000077063	CTTNBP2	protein_coding
21.618	-0.0208189	0.304574	-0.0683539	0.945504	0.973998	ENSG00000077080	ACTL6B	protein_coding
8.47875	0.166012	0.456165	0.363929	0.715911	0.841296	ENSG00000077092	RARB	protein_coding
4570.07	-0.29189	0.083862	-3.4806	0.000500294	0.00407141	ENSG00000077097	TOP2B	protein_coding
7550.59	-0.143969	0.0849103	-1.69555	0.089972	0.221298	ENSG00000077147	TM9SF3	protein_coding
709.402	-0.137492	0.0803241	-1.71171	0.0869493	0.216194	ENSG00000077150	NFKB2	protein_coding
410.903	0.0730116	0.105576	0.691556	0.489216	0.675092	ENSG00000077152	UBE2T	protein_coding
777.898	-0.273525	0.0790819	-3.45876	0.000542675	0.00434454	ENSG00000077157	PPP1R12B	protein_coding
5515.86	-0.0864689	0.0868327	-0.99581	0.319342	0.519845	ENSG00000077232	DNAJC10	protein_coding
5596.51	-0.0945685	0.0749994	-1.26092	0.207336	0.393451	ENSG00000077235	GTF3C1	protein_coding
672.178	0.269138	0.125757	2.14015	0.0323426	0.10516	ENSG00000077238	IL4R	protein_coding
1183.01	-0.219803	0.0924558	-2.37738	0.017436	0.0655701	ENSG00000077254	USP33	protein_coding
541.134	-0.544473	0.0774424	-7.03069	2.05519e-12	2.10411e-10	ENSG00000077264	PAK3	protein_coding
167.533	-0.301485	0.119142	-2.53048	0.0113906	0.047528	ENSG00000077274	CAPN6	protein_coding
203.557	-0.554397	0.12099	-4.58219	4.60126e-06	8.23986e-05	ENSG00000077279	DCX	protein_coding
2090.65	0.267589	0.0822403	3.25374	0.00113895	0.0078814	ENSG00000077312	SNRPA	protein_coding
7.9644	0.575833	0.437893	1.31501	0.188507	0.369341	ENSG00000077327	SPAG6	protein_coding
261.087	0.370747	0.10601	3.4973	0.000469999	0.00388359	ENSG00000077348	EXOSC5	protein_coding
1168.29	-0.227484	0.08591	-2.64793	0.00809858	0.0367589	ENSG00000077380	DYNC1I2	protein_coding
1.31013	0.010354	1.39061	0.00744567	0.994059		ENSG00000077420	APBB1IP	protein_coding
184.767	0.340015	0.132972	2.55704	0.0105568	0.0449696	ENSG00000077454	LRCH4	protein_coding
832.499	0.0373312	0.0891028	0.418967	0.67524	0.815812	ENSG00000077458	FAM76B	protein_coding
205.895	0.524515	0.126521	4.14569	3.38797e-05	0.000441931	ENSG00000077463	SIRT6	protein_coding
793.925	0.137087	0.0817189	1.67754	0.0934366	0.227157	ENSG00000077514	POLD3	protein_coding
86.3205	0.154978	0.158388	0.978469	0.327843	0.528152	ENSG00000077522	ACTN2	protein_coding
3400.19	0.039508	0.0764529	0.516763	0.605322	0.766439	ENSG00000077549	CAPZB	protein_coding
266.749	-0.263497	0.109229	-2.41232	0.0158512	0.0609985	ENSG00000077585	GPR137B	protein_coding
381.367	-0.0423771	0.0942282	-0.449728	0.652906	0.800888	ENSG00000077616	NAALAD2	protein_coding
4186.01	-0.177428	0.0531357	-3.33914	0.000840386	0.00615423	ENSG00000077684	JADE1	protein_coding
254.46	0.0399691	0.12738	0.313779	0.753689	0.866241	ENSG00000077713	SLC25A43	protein_coding
767.646	-0.240199	0.0960924	-2.49967	0.0124308	0.0506303	ENSG00000077721	UBE2A	protein_coding
22725.2	-0.245708	0.0887603	-2.76822	0.00563638	0.0277952	ENSG00000077782	FGFR1	protein_coding
18.6953	0.254232	0.297386	0.854889	0.392613	0.59188	ENSG00000077935	SMC1B	protein_coding
5365.98	0.0439643	0.0816525	0.538432	0.590279	0.755643	ENSG00000077942	FBLN1	protein_coding
2.66882	1.67529	1.0173	1.6468	0.0995985		ENSG00000077984	CST7	protein_coding
92.3397	-0.291818	0.158999	-1.83535	0.0664537	0.178377	ENSG00000078018	MAP2	protein_coding
2239.71	-0.112786	0.087184	-1.29366	0.195783	0.37827	ENSG00000078043	PIAS2	protein_coding
245.192	-0.295973	0.115622	-2.55983	0.0104725	0.0447368	ENSG00000078053	AMPH	protein_coding
751.328	-0.15676	0.0944528	-1.65967	0.0969813	0.233262	ENSG00000078061	ARAF	protein_coding
664.514	-0.187416	0.073749	-2.54127	0.0110451	0.0464838	ENSG00000078070	MCCC1	protein_coding
17.6532	1.21038	0.384946	3.14429	0.00166489	0.0106436	ENSG00000078081	LAMP3	protein_coding
1292.46	-0.851179	0.102318	-8.31896	8.87359e-17	2.62308e-14	ENSG00000078114	NEBL	protein_coding
819.888	-0.170421	0.0855218	-1.99272	0.0462919	0.137519	ENSG00000078124	ACER3	protein_coding
4144.04	-0.147656	0.089056	-1.65801	0.0973154	0.233692	ENSG00000078140	UBE2K	protein_coding
894.19	-0.121549	0.0818805	-1.48447	0.137685	0.298322	ENSG00000078142	PIK3C3	protein_coding
2039.22	-0.230097	0.0848847	-2.7107	0.00671419	0.031793	ENSG00000078177	N4BP2	protein_coding
38.884	0.000885001	0.237816	0.00372137	0.997031	0.998696	ENSG00000078237	TIGAR	protein_coding
411.243	-0.249696	0.0948566	-2.63235	0.00847972	0.0380595	ENSG00000078246	TULP3	protein_coding
304.863	0.00220319	0.0992854	0.0221905	0.982296	0.992015	ENSG00000078269	SYNJ2	protein_coding
2034.47	-0.248662	0.0610917	-4.07031	4.69515e-05	0.000582054	ENSG00000078295	ADCY2	protein_coding
1528.03	-0.312743	0.0963818	-3.24484	0.00117518	0.00808119	ENSG00000078304	PPP2R5C	protein_coding
79.8371	0.0529873	0.170389	0.310978	0.755817	0.867737	ENSG00000078319	PMS2P1	transcribed_unprocessed_pseudogene
51.8432	0.123483	0.19016	0.649363	0.516104	0.695906	ENSG00000078328	RBFOX1	protein_coding
4768.25	-0.142868	0.0767194	-1.86221	0.062573	0.170674	ENSG00000078369	GNB1	protein_coding
60.5333	1.05274	0.22364	4.70729	2.51034e-06	4.95179e-05	ENSG00000078401	EDN1	protein_coding
2222.26	-0.1619	0.0561084	-2.88549	0.00390809	0.0210046	ENSG00000078403	MLLT10	protein_coding
106.625	0.435328	0.142439	3.05624	0.00224135	0.0135099	ENSG00000078487	ZCWPW1	protein_coding
753.303	-0.466087	0.108932	-4.27871	1.87976e-05	0.000272838	ENSG00000078549	ADCYAP1R1	protein_coding
6.75927	1.15453	0.614934	1.87749	0.0604511	0.16635	ENSG00000078579	FGF20	protein_coding
329.639	-0.0440981	0.117603	-0.374975	0.707679	0.836198	ENSG00000078596	ITM2A	protein_coding
4137.09	-0.165231	0.0633923	-2.60649	0.00914761	0.0403171	ENSG00000078618	NRDC	protein_coding
1245.26	-0.219562	0.0758542	-2.89452	0.00379737	0.0205357	ENSG00000078668	VDAC3	protein_coding
3812.76	-0.192644	0.0888848	-2.16735	0.0302083	0.100033	ENSG00000078674	PCM1	protein_coding
1282.74	-0.134343	0.0704902	-1.90584	0.0566705	0.15882	ENSG00000078687	TNRC6C	protein_coding
1428.19	-0.169136	0.0798631	-2.11783	0.0341897	0.109759	ENSG00000078699	CBFA2T2	protein_coding
447.184	-0.256335	0.0993276	-2.58071	0.00985987	0.0426415	ENSG00000078725	BRINP1	protein_coding
1267.41	-0.559074	0.070685	-7.90936	2.58708e-15	5.90191e-13	ENSG00000078747	ITCH	protein_coding
4.29952	0.466471	0.724605	0.643759	0.519731		ENSG00000078795	PKD2L2	protein_coding
190.911	-0.172044	0.121967	-1.41057	0.158371	0.327832	ENSG00000078804	TP53INP2	protein_coding
2259.46	0.187231	0.100185	1.86886	0.0616426	0.168897	ENSG00000078808	SDF4	protein_coding
33.1907	0.17206	0.281271	0.611722	0.540722	0.716185	ENSG00000078814	MYH7B	protein_coding
92.9072	0.00350037	0.16585	0.0211057	0.983161	0.992525	ENSG00000078900	TP73	protein_coding
449.723	-0.4174	0.0822271	-5.07618	3.85093e-07	1.00402e-05	ENSG00000078902	TOLLIP	protein_coding
69.4734	0.076983	0.189387	0.406485	0.684387	0.821546	ENSG00000078967	UBE2D4	protein_coding
32.7282	0.16157	0.300701	0.537311	0.591053	0.756404	ENSG00000079101	CLUL1	protein_coding
333.611	0.0813133	0.0939	0.865956	0.386514	0.586648	ENSG00000079102	RUNX1T1	protein_coding
10.6261	-0.333303	0.407588	-0.817745	0.413503	0.610117	ENSG00000079112	CDH17	protein_coding
1600.15	-0.367774	0.0758629	-4.84788	1.24788e-06	2.74822e-05	ENSG00000079134	THOC1	protein_coding
100.539	0.0265928	0.148681	0.178858	0.858049	0.928285	ENSG00000079150	FKBP7	protein_coding
257.444	0.369925	0.106613	3.4698	0.000520854	0.00420287	ENSG00000079156	OSBPL6	protein_coding
1036.31	0.610195	0.112934	5.40311	6.54936e-08	2.19231e-06	ENSG00000079215	SLC1A3	protein_coding
10862.7	-0.110886	0.0978643	-1.13306	0.257188	0.451818	ENSG00000079246	XRCC5	protein_coding
55.2801	0.0947444	0.189346	0.500378	0.616809	0.774767	ENSG00000079257	LXN	protein_coding
3.92412	1.23576	0.688416	1.79508	0.0726405		ENSG00000079263	SP140	protein_coding
330.536	-0.11894	0.100688	-1.18127	0.237496	0.42926	ENSG00000079277	MKNK1	protein_coding
175.779	0.0839954	0.157051	0.53483	0.592768	0.757536	ENSG00000079308	TNS1	protein_coding
745.991	0.223276	0.0907854	2.45938	0.0139177	0.0552078	ENSG00000079313	REXO1	protein_coding
1771.63	0.0232103	0.0687318	0.337694	0.735594	0.854238	ENSG00000079332	SAR1A	protein_coding
234.73	-0.276163	0.111624	-2.47405	0.0133592	0.0534266	ENSG00000079335	CDC14A	protein_coding
66.0496	-0.168609	0.217436	-0.775438	0.438081	0.63166	ENSG00000079337	RAPGEF3	protein_coding
103.796	-0.199575	0.162842	-1.22558	0.220357	0.408597	ENSG00000079385	CEACAM1	protein_coding
539.576	-0.216359	0.0884643	-2.44572	0.0144563	0.056882	ENSG00000079387	SENP1	protein_coding
34.4314	0.586049	0.254289	2.30466	0.0211855	0.0760982	ENSG00000079393	DUSP13B	protein_coding
1333.96	0.0735196	0.0856023	0.858851	0.390423	0.59036	ENSG00000079432	CIC	protein_coding
119.915	0.158013	0.173254	0.912029	0.361753	0.563663	ENSG00000079435	LIPE	protein_coding
2573.23	-0.183726	0.0951653	-1.9306	0.0535322	0.152277	ENSG00000079459	FDFT1	protein_coding
585.67	0.126382	0.0864173	1.46247	0.143613	0.306428	ENSG00000079462	PAFAH1B3	protein_coding
271.683	-0.360648	0.0901513	-4.00047	6.32167e-05	0.000747068	ENSG00000079482	OPHN1	protein_coding
1648.17	0.172808	0.0677589	2.55034	0.0107617	0.0456019	ENSG00000079616	KIF22	protein_coding
1000.97	-0.195959	0.0839102	-2.33534	0.0195259	0.0714202	ENSG00000079691	CARMIL1	protein_coding
1884.84	-0.289782	0.100863	-2.87301	0.00406577	0.021658	ENSG00000079739	PGM1	protein_coding
1783.04	0.127673	0.0820653	1.55575	0.119766	0.271327	ENSG00000079785	DDX1	protein_coding
2581.99	0.104522	0.061318	1.7046	0.0882698	0.218407	ENSG00000079805	DNM2	protein_coding
2465.93	-0.22818	0.0715396	-3.18956	0.0014249	0.00939549	ENSG00000079819	EPB41L2	protein_coding
48.5563	0.000600061	0.227878	0.00263325	0.997899	0.999137	ENSG00000079841	RIMS1	protein_coding
323.402	-0.238062	0.0949358	-2.50761	0.012155	0.0498553	ENSG00000079931	MOXD1	protein_coding
941.225	-0.348102	0.0851308	-4.08903	4.33179e-05	0.000543103	ENSG00000079950	STX7	protein_coding
275.795	0.173353	0.109041	1.5898	0.111879	0.258897	ENSG00000079974	RABL2B	protein_coding
813.252	0.104511	0.089372	1.1694	0.242243	0.434398	ENSG00000079999	KEAP1	protein_coding
6.64025	0.783369	0.560422	1.39782	0.162167	0.333355	ENSG00000080007	DDX43	protein_coding
24.0489	-0.107556	0.264127	-0.407215	0.68385	0.821119	ENSG00000080031	PTPRH	protein_coding
4.19448	-0.48229	0.696866	-0.692084	0.488885		ENSG00000080166	DCT	protein_coding
702.895	0.0819112	0.0999093	0.819855	0.412299	0.609046	ENSG00000080189	SLC35C2	protein_coding
728.841	-0.39663	0.0812513	-4.88152	1.05274e-06	2.37069e-05	ENSG00000080200	CRYBG3	protein_coding
34.1482	-0.0388473	0.24562	-0.158161	0.87433	0.937539	ENSG00000080224	EPHA6	protein_coding
40.97	-0.241981	0.24677	-0.980594	0.326793	0.527228	ENSG00000080293	SCTR	protein_coding
479.528	-0.143354	0.108015	-1.32718	0.18445	0.363769	ENSG00000080298	RFX3	protein_coding
5355.03	-0.29699	0.0676824	-4.388	1.14398e-05	0.000178911	ENSG00000080345	RIF1	protein_coding
791.984	-0.0834735	0.0898195	-0.929347	0.352709	0.554147	ENSG00000080371	RAB21	protein_coding
103.96	0.11802	0.15789	0.747483	0.454772	0.645915	ENSG00000080493	SLC4A4	protein_coding
561.673	0.447853	0.116041	3.85942	0.000113656	0.00120964	ENSG00000080503	SMARCA2	protein_coding
12.1236	-0.0232487	0.352626	-0.0659302	0.947433	0.97507	ENSG00000080511	RDH8	protein_coding
476.252	-0.219299	0.123729	-1.77242	0.0763255	0.197305	ENSG00000080546	SESN1	protein_coding
77.416	-0.141484	0.171575	-0.824619	0.409588	0.607053	ENSG00000080561	MID2	protein_coding
103.122	-0.114516	0.169113	-0.677158	0.498306	0.68231	ENSG00000080573	COL5A3	protein_coding
133.768	-0.371118	0.180184	-2.05966	0.0394306	0.122241	ENSG00000080603	SRCAP	protein_coding
851.526	-0.0237368	0.0862	-0.275369	0.783033	0.883817	ENSG00000080608	PUM3	protein_coding
2.7536	0.212546	0.844188	0.251775	0.801215		ENSG00000080618	CPB2	protein_coding
232.287	-0.212494	0.124691	-1.70416	0.0883515	0.218554	ENSG00000080644	CHRNA3	protein_coding
618.141	0.162898	0.103191	1.5786	0.114427	0.263131	ENSG00000080709	KCNN2	protein_coding
459.824	-0.401428	0.0838836	-4.78553	1.70533e-06	3.58273e-05	ENSG00000080802	CNOT4	protein_coding
1922.03	-0.0491416	0.0830565	-0.591665	0.554075	0.727217	ENSG00000080815	PSEN1	protein_coding
689.697	-0.132762	0.102893	-1.29029	0.196951	0.379891	ENSG00000080819	CPOX	protein_coding
1617.37	-0.147026	0.0880133	-1.67049	0.0948221	0.22943	ENSG00000080822	CLDND1	protein_coding
44.6797	0.412949	0.205314	2.0113	0.0442933	0.133032	ENSG00000080823	MOK	protein_coding
20363	-0.162443	0.101002	-1.60831	0.107768	0.251538	ENSG00000080824	HSP90AA1	protein_coding
419.496	-0.218629	0.10034	-2.17889	0.02934	0.0978064	ENSG00000080839	RBL1	protein_coding
908.443	0.038273	0.0740428	0.516903	0.605224	0.766408	ENSG00000080845	DLGAP4	protein_coding
544.454	-0.520243	0.192163	-2.7073	0.00678327	0.0320575	ENSG00000080854	IGSF9B	protein_coding
261.504	-0.0402816	0.138442	-0.290963	0.77108	0.87696	ENSG00000080947	CROCCP3	transcribed_unprocessed_pseudogene
829.205	0.105002	0.100607	1.04368	0.296634	0.495642	ENSG00000080986	NDC80	protein_coding
444.762	-0.0495235	0.0952419	-0.519976	0.60308	0.765031	ENSG00000081014	AP4E1	protein_coding
519.692	-0.475716	0.113405	-4.19486	2.73046e-05	0.000369483	ENSG00000081019	RSBN1	protein_coding
523.263	-0.406203	0.095177	-4.26787	1.97353e-05	0.000282926	ENSG00000081026	MAGI3	protein_coding
2.88724	1.5606	0.89353	1.74655	0.0807151		ENSG00000081041	CXCL2	protein_coding
3.75357	0.258465	0.920937	0.280654	0.778976		ENSG00000081051	AFP	protein_coding
149.791	-0.040574	0.127574	-0.318042	0.750453	0.86432	ENSG00000081052	COL4A4	protein_coding
240.996	-0.0182681	0.11547	-0.158207	0.874294	0.937539	ENSG00000081059	TCF7	protein_coding
1150.54	-0.0794541	0.114368	-0.694722	0.487229	0.673382	ENSG00000081087	OSTM1	protein_coding
45.9512	0.0890041	0.262185	0.339471	0.734255	0.853486	ENSG00000081138	CDH7	protein_coding
7.52944	-0.294278	0.5717	-0.514742	0.606734	0.767578	ENSG00000081148	IMPG2	protein_coding
2457.47	-0.0958998	0.0996519	-0.962348	0.335875	0.536684	ENSG00000081154	PCNP	protein_coding
1558.96	-0.0919871	0.0690612	-1.33197	0.182871	0.361812	ENSG00000081177	EXD2	protein_coding
293.702	-0.0455382	0.0948455	-0.480131	0.631134	0.785637	ENSG00000081181	ARG2	protein_coding
9.65071	0.113651	0.526361	0.215918	0.829052	0.911384	ENSG00000081189	MEF2C	protein_coding
4.90342	0.571227	0.598169	0.95496	0.339598	0.540452	ENSG00000081248	CACNA1S	protein_coding
4.78218	-1.34857	0.661726	-2.03795	0.0415547	0.126821	ENSG00000081277	PKP1	protein_coding
1063.24	-0.307127	0.0947603	-3.24109	0.00119073	0.00817674	ENSG00000081307	UBA5	protein_coding
281.343	-0.703358	0.116985	-6.01235	1.82848e-09	9.3829e-08	ENSG00000081320	STK17B	protein_coding
1480.18	0.0999631	0.0642584	1.55564	0.119793	0.271327	ENSG00000081377	CDC14B	protein_coding
423.334	-0.223386	0.109021	-2.04901	0.0404615	0.124407	ENSG00000081386	ZNF510	protein_coding
137.66	-0.891845	0.142209	-6.27134	3.57946e-10	2.16501e-08	ENSG00000081479	LRP2	protein_coding
288.96	-0.137577	0.100218	-1.37277	0.169822	0.344071	ENSG00000081665	ZNF506	protein_coding
48.6279	0.370717	0.201527	1.83954	0.0658356	0.177204	ENSG00000081692	JMJD4	protein_coding
258.936	0.202155	0.109879	1.8398	0.0657974	0.177182	ENSG00000081721	DUSP12	protein_coding
1287.91	-0.127368	0.059962	-2.12415	0.033658	0.108396	ENSG00000081760	AACS	protein_coding
1728.6	-0.0526756	0.0668324	-0.788176	0.430594	0.62568	ENSG00000081791	DELE1	protein_coding
547.203	-0.198279	0.112729	-1.7589	0.0785951	0.201435	ENSG00000081803	CADPS2	protein_coding
127.964	0.452791	0.157282	2.87885	0.00399122	0.0213417	ENSG00000081818	PCDHB4	protein_coding
38.344	-0.096154	0.222542	-0.432072	0.665689	0.809801	ENSG00000081842	PCDHA6	protein_coding
17.6792	0.21863	0.316751	0.690229	0.49005	0.67559	ENSG00000081853	PCDHGA2	protein_coding
242.79	-0.0556941	0.109566	-0.508315	0.611233	0.7709	ENSG00000081870	IFT25	protein_coding
1434.93	-0.258906	0.0598303	-4.32734	1.50919e-05	0.000227386	ENSG00000081913	PHLPP1	protein_coding
156.359	-0.128832	0.129014	-0.998591	0.317993	0.518608	ENSG00000081923	ATP8B1	protein_coding
88.6394	-0.613902	0.152246	-4.03231	5.52322e-05	0.000666597	ENSG00000081985	IL12RB2	protein_coding
141.199	0.252669	0.126924	1.99071	0.0465131	0.137981	ENSG00000082014	SMARCD3	protein_coding
400.041	-0.283549	0.0951301	-2.98065	0.00287638	0.0165215	ENSG00000082068	WDR70	protein_coding
3.0526	-0.670236	0.826969	-0.810473	0.417668		ENSG00000082126	MPP4	protein_coding
775.658	-0.0769031	0.113917	-0.67508	0.499625	0.68318	ENSG00000082146	STRADB	protein_coding
2664.68	-0.250229	0.194516	-1.28642	0.198297	0.381672	ENSG00000082153	BZW1	protein_coding
7.46137	-0.139775	0.502309	-0.278265	0.780809	0.882478	ENSG00000082175	PGR	protein_coding
25.6709	0.970304	0.297833	3.25788	0.00112248	0.00778815	ENSG00000082196	C1QTNF3	protein_coding
1974.96	-0.292971	0.0891045	-3.28795	0.00100918	0.00712434	ENSG00000082212	ME2	protein_coding
758.8	-0.122578	0.101047	-1.21308	0.2251	0.414131	ENSG00000082213	C5orf22	protein_coding
2425.89	0.0119994	0.0808525	0.148411	0.882019	0.941071	ENSG00000082258	CCNT2	protein_coding
1052.26	-0.0752911	0.105242	-0.71541	0.474355	0.662794	ENSG00000082269	FAM135A	protein_coding
607.963	0.0255576	0.0917429	0.278579	0.780568	0.882301	ENSG00000082397	EPB41L3	protein_coding
218.625	0.171542	0.121616	1.41052	0.158387	0.327832	ENSG00000082438	COBLL1	protein_coding
1251.49	0.106027	0.055774	1.90102	0.0573	0.159964	ENSG00000082458	DLG3	protein_coding
3.67923	-0.207153	0.810978	-0.255436	0.798387		ENSG00000082482	KCNK2	protein_coding
88.4938	-0.336453	0.176962	-1.90128	0.0572659	0.15989	ENSG00000082497	SERTAD4	protein_coding
2022.45	0.0431031	0.0649644	0.663488	0.507018	0.68926	ENSG00000082512	TRAF5	protein_coding
292.972	0.207268	0.104837	1.97705	0.0480357	0.14107	ENSG00000082515	MRPL22	protein_coding
791.445	-0.197111	0.0739791	-2.66441	0.0077124	0.0355207	ENSG00000082516	GEMIN5	protein_coding
57.2267	0.199647	0.20147	0.990952	0.321709	0.522158	ENSG00000082556	OPRK1	protein_coding
7444.69	0.146951	0.116887	1.2572	0.208682	0.395202	ENSG00000082641	NFE2L1	protein_coding
1776.49	0.275506	0.107462	2.56375	0.0103548	0.0443616	ENSG00000082684	SEMA5B	protein_coding
1600.68	-0.467385	0.100114	-4.66854	3.03346e-06	5.84093e-05	ENSG00000082701	GSK3B	protein_coding
3863.37	-0.0748979	0.0693199	-1.08047	0.279934	0.477507	ENSG00000082781	ITGB5	protein_coding
1340.85	-0.436554	0.0806479	-5.41309	6.19472e-08	2.09027e-06	ENSG00000082805	ERC1	protein_coding
11270.3	-0.147347	0.0827849	-1.77988	0.0750951	0.194941	ENSG00000082898	XPO1	protein_coding
4.50814	-0.135594	0.667441	-0.203155	0.839014		ENSG00000082929	LINC01587	lncRNA
895.544	0.393696	0.100054	3.93483	8.32548e-05	0.000940447	ENSG00000082996	RNF13	protein_coding
289.568	-0.304878	0.111064	-2.74507	0.00604971	0.0293372	ENSG00000083067	TRPM3	protein_coding
934.333	-0.0722245	0.10175	-0.709822	0.477815	0.665494	ENSG00000083093	PALB2	protein_coding
1017.6	-0.118706	0.0644759	-1.8411	0.0656075	0.176829	ENSG00000083097	DOP1A	protein_coding
298.639	-0.404476	0.0988826	-4.09047	4.30501e-05	0.000540715	ENSG00000083099	LYRM2	protein_coding
598.969	-0.213054	0.0873285	-2.43968	0.0147002	0.0576258	ENSG00000083123	BCKDHB	protein_coding
1265.53	-0.629669	0.0836231	-7.52984	5.08023e-14	8.39557e-12	ENSG00000083168	KAT6A	protein_coding
595.612	-0.337842	0.0836896	-4.03685	5.41747e-05	0.000657616	ENSG00000083223	TUT7	protein_coding
386.898	-0.145106	0.103268	-1.40514	0.159978	0.330313	ENSG00000083290	ULK2	protein_coding
888.603	-0.165997	0.0578784	-2.86804	0.00413025	0.0219113	ENSG00000083307	GRHL2	protein_coding
5022.07	-0.343155	0.0986518	-3.47845	0.000504322	0.00409942	ENSG00000083312	TNPO1	protein_coding
2572.55	0.169927	0.094447	1.79918	0.0719896	0.189146	ENSG00000083444	PLOD1	protein_coding
46.0011	0.222514	0.219695	1.01283	0.311141	0.511252	ENSG00000083454	P2RX5	protein_coding
179.221	-0.0452795	0.109889	-0.412046	0.680306	0.818789	ENSG00000083457	ITGAE	protein_coding
1199.58	-0.233466	0.0846487	-2.75806	0.00581456	0.0284665	ENSG00000083520	DIS3	protein_coding
169.33	-0.105598	0.153026	-0.690067	0.490152	0.675615	ENSG00000083535	PIBF1	protein_coding
392.397	-0.0877843	0.0962097	-0.912427	0.361544	0.563458	ENSG00000083544	TDRD3	protein_coding
380.835	0.11352	0.120372	0.943078	0.345641	0.546876	ENSG00000083635	NUFIP1	protein_coding
1181.99	-0.282601	0.0857423	-3.29594	0.000980944	0.00696483	ENSG00000083642	PDS5B	protein_coding
928.971	-0.0431466	0.0677433	-0.636913	0.524182	0.702614	ENSG00000083720	OXCT1	protein_coding
219.031	-0.0543853	0.111662	-0.487054	0.62622	0.78163	ENSG00000083750	RRAGB	protein_coding
386.294	-0.29376	0.102304	-2.87145	0.00408588	0.0217375	ENSG00000083799	CYLD	protein_coding
78.7495	0.283466	0.161238	1.75806	0.0787379	0.201703	ENSG00000083807	SLC27A5	protein_coding
74.5733	0.310041	0.231394	1.33988	0.180284	0.358417	ENSG00000083812	ZNF324	protein_coding
151.24	0.168415	0.117942	1.42795	0.153307	0.320863	ENSG00000083814	ZNF671	protein_coding
135.931	0.374767	0.127677	2.93526	0.00333265	0.0185237	ENSG00000083817	ZNF416	protein_coding
192.531	-0.0958074	0.118337	-0.809616	0.418161	0.614439	ENSG00000083828	ZNF586	protein_coding
46.4538	0.364966	0.191402	1.90681	0.0565455	0.15866	ENSG00000083838	ZNF446	protein_coding
526.483	-0.3426	0.0810944	-4.2247	2.39256e-05	0.000330083	ENSG00000083844	ZNF264	protein_coding
7391.89	-0.0337172	0.0837606	-0.402542	0.687285	0.82333	ENSG00000083845	RPS5	protein_coding
11138.9	-0.337613	0.0892682	-3.782	0.000155572	0.00156752	ENSG00000083857	FAT1	protein_coding
2667.19	-0.183726	0.0573907	-3.20132	0.001368	0.00910326	ENSG00000083896	YTHDC1	protein_coding
1013	-0.302495	0.159505	-1.89647	0.0578981	0.161163	ENSG00000083937	CHMP2B	protein_coding
86.2861	0.159138	0.158232	1.00573	0.314545	0.514596	ENSG00000084070	SMAP2	protein_coding
507.889	0.11421	0.0739079	1.5453	0.122273	0.275231	ENSG00000084072	PPIE	protein_coding
1862.96	0.279045	0.0899561	3.10202	0.00192207	0.0119669	ENSG00000084073	ZMPSTE24	protein_coding
3693.37	-0.146286	0.0718796	-2.03516	0.0418352	0.127566	ENSG00000084090	STARD7	protein_coding
916.085	-0.317784	0.10989	-2.89183	0.00383004	0.0206645	ENSG00000084092	NOA1	protein_coding
2355.33	-0.256315	0.0753177	-3.40312	0.000666206	0.00510118	ENSG00000084093	REST	protein_coding
12.8968	0.666726	0.420513	1.5855	0.112852	0.260622	ENSG00000084110	HAL	protein_coding
691.151	-0.17512	0.0928324	-1.88641	0.0592395	0.163896	ENSG00000084112	SSH1	protein_coding
6002	0.0899713	0.0668591	1.34568	0.178404	0.355895	ENSG00000084207	GSTP1	protein_coding
22257.6	-0.0477113	0.0795725	-0.599595	0.548776	0.723066	ENSG00000084234	APLP2	protein_coding
1441.54	-0.222502	0.0830726	-2.6784	0.00739751	0.0343873	ENSG00000084444	FAM234B	protein_coding
1468.66	0.151503	0.0701092	2.16095	0.0306992	0.101228	ENSG00000084453	SLCO1A2	protein_coding
2234.71	-0.143437	0.0941402	-1.52366	0.127594	0.28347	ENSG00000084463	WBP11	protein_coding
1987.66	-0.000653503	0.0782342	-0.00835317	0.993335	0.997136	ENSG00000084623	EIF3I	protein_coding
858.673	-0.246863	0.0783136	-3.15224	0.00162022	0.0104215	ENSG00000084628	NKAIN1	protein_coding
353.134	0.233733	0.144309	1.61967	0.105302	0.247213	ENSG00000084636	COL16A1	protein_coding
1228.46	-0.0538799	0.0651734	-0.826716	0.408398	0.606013	ENSG00000084652	TXLNA	protein_coding
29.7901	0.0537261	0.305036	0.17613	0.860191	0.929549	ENSG00000084674	APOB	protein_coding
740.495	-0.202421	0.088703	-2.28201	0.022489	0.079737	ENSG00000084676	NCOA1	protein_coding
834.61	-0.266169	0.0713762	-3.7291	0.000192162	0.00187498	ENSG00000084693	AGBL5	protein_coding
512.187	-0.253749	0.0788809	-3.21686	0.00129601	0.00874122	ENSG00000084710	EFR3B	protein_coding
1330.49	-0.314558	0.0794781	-3.95779	7.56454e-05	0.000869943	ENSG00000084731	KIF3C	protein_coding
2476.85	-0.0483185	0.0805847	-0.599599	0.548774	0.723066	ENSG00000084733	RAB10	protein_coding
30.8199	-0.404138	0.275561	-1.4666	0.142485	0.304932	ENSG00000084734	GCKR	protein_coding
3524.67	-0.316531	0.0719538	-4.39908	1.0871e-05	0.000171549	ENSG00000084754	HADHA	protein_coding
159.119	0.0254317	0.138211	0.184006	0.854009	0.926589	ENSG00000084764	MAPRE3	protein_coding
5007.45	0.0607952	0.0661449	0.919121	0.358032	0.559647	ENSG00000084774	CAD	protein_coding
1603	-0.253491	0.0706101	-3.59001	0.00033066	0.00290807	ENSG00000085063	CD59	protein_coding
167.353	-0.264002	0.139029	-1.8989	0.057578	0.160484	ENSG00000085117	CD82	protein_coding
309.415	-0.50361	0.112307	-4.48423	7.31781e-06	0.000121316	ENSG00000085185	BCORL1	protein_coding
4780.89	-0.440007	0.0664589	-6.62074	3.57412e-11	2.76803e-09	ENSG00000085224	ATRX	protein_coding
271.155	0.214393	0.111113	1.92952	0.0536668	0.15252	ENSG00000085231	AK6	protein_coding
469.355	0.0617386	0.0882844	0.699315	0.484355	0.671	ENSG00000085274	MYNN	protein_coding
26.2666	-0.338065	0.384124	-0.880093	0.378809	0.57914	ENSG00000085276	MECOM	protein_coding
2338.3	-0.182232	0.0886447	-2.05576	0.0398056	0.122986	ENSG00000085365	SCAMP1	protein_coding
1113.83	-0.216737	0.101466	-2.13606	0.0326749	0.105912	ENSG00000085377	PREP	protein_coding
705.801	-0.14581	0.0747007	-1.95192	0.0509475	0.147224	ENSG00000085382	HACE1	protein_coding
912.57	-0.0573793	0.113105	-0.50731	0.611937	0.771325	ENSG00000085415	SEH1L	protein_coding
144.905	-0.326454	0.149557	-2.18281	0.0290499	0.0971167	ENSG00000085433	WDR47	protein_coding
2829.5	-0.200764	0.0762135	-2.63423	0.00843281	0.0378989	ENSG00000085449	WDFY1	protein_coding
190.651	0.18127	0.128001	1.41616	0.156728	0.32536	ENSG00000085465	OVGP1	protein_coding
793.644	-0.0960978	0.11823	-0.812803	0.416331	0.613061	ENSG00000085491	SLC25A24	protein_coding
1231.02	-0.196808	0.0622747	-3.16032	0.00157594	0.0101866	ENSG00000085511	MAP3K4	protein_coding
43.8324	0.445437	0.202382	2.20097	0.0277383	0.0935068	ENSG00000085514	PILRA	protein_coding
748.442	0.220859	0.0968079	2.28141	0.0225241	0.0798136	ENSG00000085552	IGSF9	protein_coding
17.8959	-0.0896161	0.366999	-0.244186	0.807087	0.898342	ENSG00000085563	ABCB1	protein_coding
184.302	0.129539	0.122915	1.05389	0.291932	0.490518	ENSG00000085644	ZNF213	protein_coding
1404.42	-0.0603085	0.0811348	-0.743312	0.457293	0.647919	ENSG00000085662	AKR1B1	protein_coding
805.194	-0.439268	0.114913	-3.82261	0.000132048	0.00137132	ENSG00000085719	CPNE3	protein_coding
912.298	0.0489902	0.094737	0.517118	0.605074	0.766289	ENSG00000085721	RRN3	protein_coding
3955.84	0.308262	0.0806669	3.82142	0.000132684	0.00137723	ENSG00000085733	CTTN	protein_coding
5.83066	0.370768	0.642228	0.577315	0.563727	0.73555	ENSG00000085741	WNT11	protein_coding
1272.13	-0.0400957	0.0749373	-0.535057	0.592611	0.757421	ENSG00000085760	MTIF2	protein_coding
628.156	-0.0478049	0.0846418	-0.56479	0.572217	0.741934	ENSG00000085788	DDHD2	protein_coding
134.878	0.105839	0.131135	0.807101	0.419608	0.615713	ENSG00000085831	TTC39A	protein_coding
1469.94	0.17802	0.104294	1.7069	0.0878401	0.217584	ENSG00000085832	EPS15	protein_coding
829.559	-0.164943	0.0837469	-1.96954	0.0488914	0.142881	ENSG00000085840	ORC1	protein_coding
137.683	0.00566731	0.134674	0.0420816	0.966434	0.984861	ENSG00000085871	MGST2	protein_coding
1032.19	0.146429	0.0772087	1.89653	0.0578895	0.16116	ENSG00000085872	CHERP	protein_coding
749.621	0.099179	0.0711624	1.3937	0.163408	0.33509	ENSG00000085978	ATG16L1	protein_coding
384.14	0.148255	0.0866856	1.71026	0.0872179	0.216656	ENSG00000085982	USP40	protein_coding
968.847	-0.0636234	0.0837565	-0.759623	0.44748	0.639369	ENSG00000085998	POMGNT1	protein_coding
621.335	-0.0774867	0.0811228	-0.955178	0.339488	0.540318	ENSG00000085999	RAD54L	protein_coding
1228.12	-0.0233555	0.0662105	-0.352746	0.724279	0.846496	ENSG00000086015	MAST2	protein_coding
1412.8	-0.175973	0.0915129	-1.92293	0.054489	0.15423	ENSG00000086061	DNAJA1	protein_coding
938.103	-0.296921	0.0878755	-3.37889	0.000727799	0.00546122	ENSG00000086062	B4GALT1	protein_coding
585.551	-0.207257	0.0769569	-2.69316	0.00707785	0.0331807	ENSG00000086065	CHMP5	protein_coding
790.141	-0.169967	0.0728862	-2.33196	0.019703	0.0719552	ENSG00000086102	NFX1	protein_coding
3.80104	-0.111156	0.692775	-0.160451	0.872526		ENSG00000086159	AQP6	protein_coding
902.206	-0.0904639	0.108016	-0.837505	0.402309	0.600587	ENSG00000086189	DIMT1	protein_coding
890.889	-0.232551	0.0800599	-2.90471	0.00367589	0.0199973	ENSG00000086200	IPO11	protein_coding
2664.53	-0.231782	0.0913997	-2.53592	0.0112152	0.0470408	ENSG00000086232	EIF2AK1	protein_coding
120.581	0.382073	0.159004	2.40292	0.0162647	0.062213	ENSG00000086288	NME8	protein_coding
373.94	0.131854	0.0986278	1.33688	0.181261	0.35955	ENSG00000086289	EPDR1	protein_coding
415.919	0.186293	0.197717	0.942221	0.346079	0.547238	ENSG00000086300	SNX10	protein_coding
7404.62	0.367645	0.0946081	3.88598	0.000101918	0.00110641	ENSG00000086475	SEPHS1	protein_coding
682.373	0.307351	0.111149	2.76522	0.00568837	0.0279958	ENSG00000086504	MRPL28	protein_coding
4.72543	-0.621522	0.60551	-1.02644	0.304682	0.50459	ENSG00000086506	HBQ1	protein_coding
218.94	-0.0344414	0.107487	-0.320425	0.748646	0.862808	ENSG00000086544	ITPKC	protein_coding
106.97	-0.461125	0.174509	-2.64242	0.00823165	0.037234	ENSG00000086570	FAT2	protein_coding
724.101	-0.19218	0.0714847	-2.6884	0.00717947	0.0335671	ENSG00000086589	RBM22	protein_coding
3889.4	-0.235808	0.0845207	-2.78994	0.00527175	0.0263814	ENSG00000086598	TMED2	protein_coding
211.113	-0.500876	0.12312	-4.06821	4.73757e-05	0.000586966	ENSG00000086619	ERO1B	protein_coding
1742.97	-0.0521313	0.0995194	-0.52383	0.600396	0.762826	ENSG00000086666	ZFAND6	protein_coding
5.11266	-0.214543	0.601821	-0.356491	0.721473	0.8446	ENSG00000086696	HSD17B2	protein_coding
2677.16	-0.0598014	0.0678261	-0.881687	0.377946	0.578327	ENSG00000086712	TXLNG	protein_coding
10.5986	0.932441	0.464025	2.00946	0.0444882	0.133388	ENSG00000086717	PPEF1	protein_coding
28.5344	0.51171	0.294921	1.73507	0.0827279	0.20867	ENSG00000086730	LAT2	protein_coding
13095.7	-0.233683	0.0834557	-2.80009	0.00510881	0.0257193	ENSG00000086758	HUWE1	protein_coding
505.489	-0.0779187	0.116422	-0.669275	0.50332	0.686307	ENSG00000086827	ZW10	protein_coding
195.199	0.0742105	0.152442	0.486811	0.626392	0.781706	ENSG00000086848	ALG9	protein_coding
142.583	0.321318	0.152986	2.1003	0.0357023	0.113345	ENSG00000086967	MYBPC2	protein_coding
29.1764	0.79929	0.283311	2.82125	0.00478372	0.0245179	ENSG00000086991	NOX4	protein_coding
125.179	-0.170189	0.136132	-1.25017	0.211237	0.397735	ENSG00000087008	ACOX3	protein_coding
1411.35	-0.192709	0.0881467	-2.18624	0.0287983	0.0964448	ENSG00000087053	MTMR2	protein_coding
344.33	0.589509	0.129276	4.5601	5.11301e-06	9.00014e-05	ENSG00000087074	PPP1R15A	protein_coding
195.526	-0.0197289	0.133612	-0.147658	0.882613	0.941514	ENSG00000087076	HSD17B14	protein_coding
1452.35	0.0444007	0.0904053	0.491129	0.623335	0.779466	ENSG00000087077	TRIP6	protein_coding
141.687	0.423285	0.174291	2.4286	0.0151571	0.059031	ENSG00000087085	ACHE	protein_coding
8085.41	-0.0704895	0.0791712	-0.890343	0.373282	0.57433	ENSG00000087086	FTL	protein_coding
2297.1	0.336613	0.0805027	4.18139	2.89734e-05	0.00038487	ENSG00000087087	SRRT	protein_coding
893.599	0.165747	0.0917409	1.80668	0.0708116	0.186872	ENSG00000087088	BAX	protein_coding
1230.04	-0.115724	0.0794759	-1.45609	0.145366	0.308863	ENSG00000087095	NLK	protein_coding
1212.44	-0.0497371	0.0787816	-0.631329	0.527826	0.70566	ENSG00000087111	PIGS	protein_coding
719.878	-0.14828	0.0947476	-1.565	0.117583	0.268124	ENSG00000087116	ADAMTS2	protein_coding
83.0099	-0.620746	0.170625	-3.63808	0.000274682	0.00249352	ENSG00000087128	TMPRSS11E	protein_coding
1665.05	0.169596	0.0626552	2.70681	0.00679328	0.032082	ENSG00000087152	ATXN7L3	protein_coding
842.113	0.123089	0.075848	1.62284	0.104623	0.246059	ENSG00000087157	PGS1	protein_coding
1150.23	0.254252	0.0682054	3.72774	0.000193203	0.00188252	ENSG00000087191	PSMC5	protein_coding
500.176	-0.0837239	0.082965	-1.00915	0.312904	0.512985	ENSG00000087206	UIMC1	protein_coding
2.95062	0.882787	0.898597	0.982405	0.3259		ENSG00000087237	CETP	protein_coding
1006.59	-0.00541825	0.0915701	-0.0591706	0.952816	0.978046	ENSG00000087245	MMP2	protein_coding
1.23992	-0.630411	1.19868	-0.525921	0.598943		ENSG00000087250	MT3	protein_coding
248.184	-0.243782	0.137649	-1.77104	0.0765548	0.197776	ENSG00000087253	LPCAT2	protein_coding
612.156	0.0309614	0.0958919	0.322879	0.746787	0.861753	ENSG00000087258	GNAO1	protein_coding
804.714	-0.0914356	0.0867111	-1.05449	0.291661	0.490141	ENSG00000087263	OGFOD1	protein_coding
1376.51	0.16384	0.081574	2.00848	0.0445918	0.133623	ENSG00000087266	SH3BP2	protein_coding
682.02	0.02066	0.0863912	0.239145	0.810993	0.900827	ENSG00000087269	NOP14	protein_coding
2624.31	-0.138136	0.0504329	-2.73901	0.00616248	0.0297796	ENSG00000087274	ADD1	protein_coding
771.646	-0.237668	0.092777	-2.56171	0.0104158	0.0445682	ENSG00000087299	L2HGDH	protein_coding
1222.09	-0.586768	0.0995398	-5.8948	3.75125e-09	1.76464e-07	ENSG00000087301	TXNDC16	protein_coding
1754.07	0.0904141	0.0890757	1.01503	0.310094	0.51021	ENSG00000087302	RTRAF	protein_coding
654.149	-0.326335	0.169905	-1.92069	0.0547708	0.15486	ENSG00000087303	NID2	protein_coding
747.16	-0.337694	0.0815085	-4.14305	3.42723e-05	0.000445851	ENSG00000087338	GMCL1	protein_coding
3300.57	-0.0414559	0.0644721	-0.643006	0.52022	0.699334	ENSG00000087365	SF3B2	protein_coding
930.363	-0.0722761	0.0701097	-1.0309	0.302588	0.502351	ENSG00000087448	KLHL42	protein_coding
14384.6	-0.0209316	0.0815945	-0.256532	0.79754	0.892473	ENSG00000087460	GNAS	protein_coding
2188.81	-0.144023	0.0764628	-1.88357	0.059623	0.16461	ENSG00000087470	DNM1L	protein_coding
5.08859	0.112625	0.563574	0.19984	0.841606	0.918636	ENSG00000087495	PHACTR3	protein_coding
860.529	-0.17791	0.101353	-1.75535	0.0791992	0.202347	ENSG00000087502	ERGIC2	protein_coding
554.839	0.173975	0.092598	1.87882	0.0602693	0.16598	ENSG00000087510	TFAP2C	protein_coding
1149.34	-0.0549559	0.0890226	-0.617325	0.53702	0.71376	ENSG00000087586	AURKA	protein_coding
2.84281	0.755318	0.885799	0.852696	0.393828		ENSG00000087589	CASS4	protein_coding
204.524	-0.0922487	0.114031	-0.808981	0.418526	0.614698	ENSG00000087842	PIR	protein_coding
43.2054	0.179632	0.219674	0.817719	0.413518	0.610117	ENSG00000087884	AAMDC	protein_coding
78.5906	0.216635	0.201217	1.07663	0.281647	0.479652	ENSG00000087903	RFX2	protein_coding
522.609	0.0180513	0.0760125	0.237478	0.812286	0.901642	ENSG00000087995	METTL2A	protein_coding
18.4505	-0.078726	0.330334	-0.238323	0.811631	0.90111	ENSG00000088002	SULT2B1	protein_coding
927.291	0.0873101	0.104209	0.83784	0.402121	0.600434	ENSG00000088035	ALG6	protein_coding
1402.91	0.0521002	0.0662491	0.786428	0.431617	0.626385	ENSG00000088038	CNOT3	protein_coding
27.4338	0.4552	0.272969	1.66759	0.0953981	0.230299	ENSG00000088053	GP6	protein_coding
3914.48	-0.373599	0.0750865	-4.97559	6.50499e-07	1.57834e-05	ENSG00000088179	PTPN4	protein_coding
2240.19	0.018787	0.0930947	0.201805	0.840069	0.917997	ENSG00000088205	DDX18	protein_coding
5226.16	0.0365279	0.0660417	0.553104	0.580192	0.747392	ENSG00000088247	KHSRP	protein_coding
364.368	-0.0129246	0.0919934	-0.140494	0.888269	0.944241	ENSG00000088256	GNA11	protein_coding
840.364	0.177589	0.085433	2.0787	0.037645	0.117995	ENSG00000088280	ASAP3	protein_coding
791.333	-0.181129	0.0699704	-2.58866	0.00963509	0.0418938	ENSG00000088298	EDEM2	protein_coding
21023.7	0.0505932	0.068095	0.742981	0.457493	0.647947	ENSG00000088305	DNMT3B	protein_coding
3350.52	-0.120571	0.0993617	-1.21346	0.224954	0.413899	ENSG00000088325	TPX2	protein_coding
199.846	0.367658	0.125725	2.9243	0.00345235	0.0190079	ENSG00000088340	FER1L4	transcribed_unitary_pseudogene
284.119	0.095056	0.112986	0.841305	0.400177	0.598614	ENSG00000088356	PDRG1	protein_coding
758.184	-0.0888253	0.0687747	-1.29154	0.196516	0.379158	ENSG00000088367	EPB41L1	protein_coding
110.326	0.458908	0.130291	3.52217	0.000428022	0.00359909	ENSG00000088386	SLC15A1	protein_coding
554.112	-0.274711	0.100635	-2.72977	0.0063378	0.03042	ENSG00000088387	DOCK9	protein_coding
5188.36	-0.126263	0.0582506	-2.16758	0.0301903	0.0999896	ENSG00000088448	ANKRD10	protein_coding
257.718	-0.130966	0.100496	-1.30319	0.192509	0.374282	ENSG00000088451	TGDS	protein_coding
1266.3	-0.0844986	0.100539	-0.840455	0.400653	0.599139	ENSG00000088538	DOCK3	protein_coding
256.456	-0.0434483	0.122121	-0.35578	0.722005	0.844862	ENSG00000088543	C3orf18	protein_coding
494.955	0.0448562	0.078326	0.572686	0.566857	0.737663	ENSG00000088682	COQ9	protein_coding
1.5127	-0.11317	1.04287	-0.108517	0.913586		ENSG00000088726	TMEM40	protein_coding
48.0519	0.195252	0.194021	1.00635	0.31425	0.514267	ENSG00000088727	KIF9	protein_coding
218.027	0.0594963	0.134426	0.442596	0.658058	0.804153	ENSG00000088756	ARHGAP28	protein_coding
619.177	0.13491	0.0922444	1.46253	0.143597	0.306428	ENSG00000088766	CRLS1	protein_coding
283.927	0.0898937	0.101952	0.881725	0.377925	0.578327	ENSG00000088808	PPP1R13B	protein_coding
2507.33	-0.328107	0.0792735	-4.13893	3.48936e-05	0.000451788	ENSG00000088812	ATRN	protein_coding
175.751	0.361512	0.13632	2.65193	0.00800338	0.0364687	ENSG00000088826	SMOX	protein_coding
2293.78	-0.192786	0.0919796	-2.09597	0.0360852	0.114249	ENSG00000088832	FKBP1A	protein_coding
885.244	0.0916534	0.0790128	1.15998	0.246056	0.438762	ENSG00000088833	NSFL1C	protein_coding
1120.65	0.329148	0.0884995	3.71921	0.000199849	0.00192582	ENSG00000088836	SLC4A11	protein_coding
653.416	-0.327163	0.0771493	-4.24065	2.22869e-05	0.000312672	ENSG00000088854	DNAAF9	protein_coding
52.9621	-0.128226	0.209099	-0.613231	0.539724	0.715656	ENSG00000088876	ZNF343	protein_coding
198.625	0.0112664	0.232641	0.0484282	0.961375	0.982247	ENSG00000088881	EBF4	protein_coding
1857.41	0.118101	0.102272	1.15478	0.24818	0.441424	ENSG00000088882	CPXM1	protein_coding
1739.08	-0.178731	0.0859951	-2.07839	0.0376737	0.118067	ENSG00000088888	MAVS	protein_coding
1347.19	0.239955	0.0846791	2.8337	0.00460131	0.0238332	ENSG00000088899	LZTS3	protein_coding
17.8067	0.533882	0.38577	1.38394	0.166378	0.338925	ENSG00000088926	F11	protein_coding
3014.11	-0.294598	0.068234	-4.31746	1.57834e-05	0.000235942	ENSG00000088930	XRN2	protein_coding
824.152	0.010556	0.0688775	0.153257	0.878195	0.939715	ENSG00000088970	KIZ	protein_coding
1701.12	0.0689932	0.0725176	0.951399	0.341402	0.542302	ENSG00000088986	DYNLL1	protein_coding
87.0381	-0.0997966	0.194057	-0.514263	0.607068	0.767816	ENSG00000088992	TESC	protein_coding
4227.7	0.0986719	0.0587369	1.6799	0.0929777	0.226275	ENSG00000089006	SNX5	protein_coding
15388.4	-0.00816147	0.0873917	-0.0933895	0.925594	0.963927	ENSG00000089009	RPL6	protein_coding
1750.56	0.0602058	0.0555805	1.08322	0.278712	0.475926	ENSG00000089022	MAPKAPK5	protein_coding
24.0212	-0.766514	0.283716	-2.7017	0.00689862	0.0324783	ENSG00000089041	P2RX7	protein_coding
971.203	0.023801	0.0925258	0.257236	0.796996	0.892173	ENSG00000089048	ESF1	protein_coding
386.36	-0.105354	0.11113	-0.948022	0.343118	0.544115	ENSG00000089050	RBBP9	protein_coding
2509.31	-0.176047	0.0697821	-2.52281	0.011642	0.0483364	ENSG00000089053	ANAPC5	protein_coding
1232.81	0.146786	0.0834494	1.75898	0.0785802	0.201422	ENSG00000089057	SLC23A2	protein_coding
446.814	0.206683	0.109108	1.8943	0.058185	0.161708	ENSG00000089060	SLC8B1	protein_coding
1482.17	-0.105541	0.0744316	-1.41796	0.156201	0.324782	ENSG00000089063	TMEM230	protein_coding
205.432	0.0556764	0.12496	0.445553	0.65592	0.803177	ENSG00000089091	DZANK1	protein_coding
2745.44	-0.180647	0.0624476	-2.89278	0.00381844	0.0206072	ENSG00000089094	KDM2B	protein_coding
2.3468	-0.623401	0.947608	-0.657868	0.510623		ENSG00000089101	CFAP61	protein_coding
201.609	-0.0500819	0.267848	-0.186978	0.851678	0.925187	ENSG00000089116	LHX5	protein_coding
126.463	0.0621241	0.145028	0.428358	0.66839	0.811252	ENSG00000089123	TASP1	protein_coding
2.72397	-2.29365	1.07433	-2.13496	0.032764		ENSG00000089127	OAS1	protein_coding
6163.66	-0.0617312	0.078864	-0.782755	0.433771	0.628164	ENSG00000089154	GCN1	protein_coding
27052.9	0.00417105	0.0824397	0.0505952	0.959648	0.981248	ENSG00000089157	RPLP0	protein_coding
1162.34	-0.0837354	0.0820241	-1.02086	0.307319	0.507276	ENSG00000089159	PXN	protein_coding
34.0556	-0.457488	0.247534	-1.84818	0.0645759	0.174835	ENSG00000089163	SIRT4	protein_coding
4.30098	-0.261632	0.67379	-0.3883	0.697794		ENSG00000089169	RPH3A	protein_coding
247.18	0.0792786	0.0936656	0.8464	0.39733	0.596079	ENSG00000089177	KIF16B	protein_coding
359.066	0.183543	0.110652	1.65873	0.0971694	0.233496	ENSG00000089195	TRMT6	protein_coding
114.969	0.166394	0.157909	1.05373	0.292005	0.490562	ENSG00000089199	CHGB	protein_coding
3147.62	0.191607	0.0602135	3.18213	0.00146198	0.00959444	ENSG00000089220	PEBP1	protein_coding
530.09	-0.0945879	0.0905876	-1.04416	0.296411	0.495427	ENSG00000089234	BRAP	protein_coding
3422.31	0.56043	0.10142	5.52582	3.27959e-08	1.19916e-06	ENSG00000089248	ERP29	protein_coding
477.626	-0.363047	0.097578	-3.72058	0.000198766	0.00191971	ENSG00000089250	NOS1	protein_coding
9411.57	0.0859154	0.0746599	1.15076	0.249832	0.443124	ENSG00000089280	FUS	protein_coding
598.513	-0.307514	0.103149	-2.98126	0.00287068	0.0165009	ENSG00000089289	IGBP1	protein_coding
1574.19	0.467605	0.0853644	5.47775	4.3077e-08	1.50683e-06	ENSG00000089327	FXYD5	protein_coding
935.196	-0.0773607	0.0755213	-1.02436	0.305667	0.505742	ENSG00000089335	ZNF302	protein_coding
3574.03	0.0695987	0.0776698	0.896084	0.370208	0.571152	ENSG00000089351	GRAMD1A	protein_coding
1.52022	1.50258	1.27647	1.17713	0.239142		ENSG00000089356	FXYD3	protein_coding
2300.71	-0.385146	0.0818641	-4.7047	2.54242e-06	4.99029e-05	ENSG00000089472	HEPH	protein_coding
1151.72	0.0123625	0.0678794	0.182125	0.855485	0.9274	ENSG00000089486	CDIP1	protein_coding
49.7068	-0.00867269	0.221429	-0.0391669	0.968757	0.986032	ENSG00000089505	CMTM1	protein_coding
11.0412	0.423802	0.448073	0.945831	0.344235	0.545144	ENSG00000089558	KCNH4	protein_coding
15642.6	-0.0199208	0.0940616	-0.211785	0.832275	0.91354	ENSG00000089597	GANAB	protein_coding
295.663	0.212995	0.101584	2.09674	0.0360165	0.114083	ENSG00000089639	GMIP	protein_coding
1201.92	-0.16201	0.0836237	-1.93737	0.0527	0.150712	ENSG00000089682	RBM41	protein_coding
1163.14	0.0124373	0.0779587	0.159537	0.873246	0.936809	ENSG00000089685	BIRC5	protein_coding
55.9738	-0.375753	0.19581	-1.91897	0.0549881	0.155304	ENSG00000089692	LAG3	protein_coding
1742.58	0.155812	0.0705289	2.20919	0.0271616	0.0919759	ENSG00000089693	MLF2	protein_coding
98.9568	-0.472622	0.14798	-3.19383	0.00140399	0.00928678	ENSG00000089723	OTUB2	protein_coding
2203.62	0.0627513	0.0697657	0.899458	0.368409	0.56957	ENSG00000089737	DDX24	protein_coding
625.562	-0.317889	0.0898632	-3.53747	0.000403977	0.0034285	ENSG00000089775	ZBTB25	protein_coding
332.875	-0.166716	0.095649	-1.743	0.0813333	0.206262	ENSG00000089818	NECAP1	protein_coding
546.616	0.627857	0.115913	5.4166	6.07428e-08	2.05624e-06	ENSG00000089820	ARHGAP4	protein_coding
464.231	0.297032	0.118401	2.50869	0.0121181	0.0497446	ENSG00000089847	ANKRD24	protein_coding
485.163	-0.223292	0.0986151	-2.26428	0.0235569	0.0825947	ENSG00000089876	DHX32	protein_coding
1266.34	-0.337284	0.0649909	-5.18971	2.10625e-07	5.92574e-06	ENSG00000089902	RCOR1	protein_coding
2417.09	-0.227938	0.067218	-3.39102	0.000696318	0.00527212	ENSG00000089916	GPATCH2L	protein_coding
2912.3	0.0280535	0.114606	0.244783	0.806625	0.898046	ENSG00000090006	LTBP4	protein_coding
285.627	0.0367599	0.102742	0.35779	0.7205	0.844233	ENSG00000090013	BLVRB	protein_coding
1144.91	0.125369	0.0991862	1.26398	0.206238	0.391863	ENSG00000090020	SLC9A1	protein_coding
3593.96	0.137488	0.0815215	1.68652	0.0916954	0.224092	ENSG00000090054	SPTLC1	protein_coding
4552.45	-0.173142	0.105546	-1.64045	0.100912	0.239857	ENSG00000090060	PAPOLA	protein_coding
239.106	-0.172417	0.112266	-1.53578	0.124591	0.278925	ENSG00000090061	CCNK	protein_coding
380.717	0.660289	0.139586	4.73033	2.2416e-06	4.50638e-05	ENSG00000090097	PCBP4	protein_coding
480.809	-0.0835426	0.121119	-0.689753	0.490349	0.675824	ENSG00000090238	YPEL3	protein_coding
282.67	0.0340666	0.107083	0.318133	0.750384	0.864288	ENSG00000090263	MRPS33	protein_coding
437.94	0.088576	0.0843265	1.05039	0.293537	0.492427	ENSG00000090266	NDUFB2	protein_coding
1491.75	0.352997	0.0799657	4.41436	1.0131e-05	0.000161449	ENSG00000090273	NUDC	protein_coding
1308.89	0.0621662	0.0686675	0.905322	0.365295	0.566694	ENSG00000090316	MAEA	protein_coding
346.252	-0.420433	0.113711	-3.6974	0.000217823	0.00206863	ENSG00000090339	ICAM1	protein_coding
2354.21	0.109745	0.0703035	1.56101	0.11852	0.269671	ENSG00000090372	STRN4	protein_coding
78.5258	-0.134562	0.16359	-0.822557	0.41076	0.6078	ENSG00000090376	IRAK3	protein_coding
568.059	0.246932	0.0997401	2.47575	0.0132957	0.0532698	ENSG00000090432	MUL1	protein_coding
431.12	0.115051	0.0956291	1.2031	0.228939	0.418625	ENSG00000090447	TFAP4	protein_coding
505.741	-0.228417	0.0836314	-2.73123	0.0063098	0.0303321	ENSG00000090470	PDCD7	protein_coding
966.047	-0.308093	0.0993429	-3.10131	0.00192669	0.0119921	ENSG00000090487	SPG21	protein_coding
4.63547	1.09281	0.826142	1.32279	0.185905		ENSG00000090512	FETUB	protein_coding
1153.44	0.243028	0.0890293	2.72975	0.00633823	0.03042	ENSG00000090520	DNAJB11	protein_coding
4195.27	-0.592933	0.0969266	-6.11734	9.5151e-10	5.14698e-08	ENSG00000090530	P3H2	protein_coding
6.48878	0.308502	0.521045	0.592084	0.553794	0.72694	ENSG00000090534	THPO	protein_coding
16.0072	-0.125971	0.350702	-0.359196	0.719449	0.843544	ENSG00000090539	CHRD	protein_coding
3.40941	0.18062	0.704951	0.256216	0.797784		ENSG00000090554	FLT3LG	protein_coding
884.761	0.246395	0.111695	2.20596	0.0273866	0.0925885	ENSG00000090565	RAB11FIP3	protein_coding
563.285	0.413472	0.103136	4.00901	6.09732e-05	0.000727519	ENSG00000090581	GNPTG	protein_coding
459.241	0.119421	0.0937039	1.27445	0.202505	0.386943	ENSG00000090612	ZNF268	protein_coding
1107.39	-0.0688852	0.072024	-0.95642	0.33886	0.539564	ENSG00000090615	GOLGA3	protein_coding
3259.22	0.19867	0.0499284	3.97911	6.91741e-05	0.000807916	ENSG00000090621	PABPC4	protein_coding
3.66619	0.635848	0.754573	0.84266	0.399419		ENSG00000090659	CD209	protein_coding
2120.56	0.0199	0.086094	0.231142	0.817204	0.904185	ENSG00000090661	CERS4	protein_coding
363.097	0.271423	0.120371	2.25489	0.0241404	0.0840787	ENSG00000090674	MCOLN1	protein_coding
2449.4	-0.115379	0.0715476	-1.61262	0.106828	0.249705	ENSG00000090686	USP48	protein_coding
409.106	0.146893	0.138647	1.05948	0.289383	0.487641	ENSG00000090776	EFNB1	protein_coding
3362.54	-0.179729	0.0838218	-2.14418	0.0320189	0.104382	ENSG00000090857	PDPR	protein_coding
4390.04	0.694499	0.2248	3.0894	0.00200558	0.012384	ENSG00000090861	AARS1	protein_coding
10593.2	-0.200592	0.0706397	-2.83965	0.00451627	0.0234907	ENSG00000090863	GLG1	protein_coding
1211.25	0.0242423	0.0806789	0.300479	0.763812	0.872663	ENSG00000090889	KIF4A	protein_coding
5077.53	-0.170438	0.051804	-3.29006	0.00100166	0.00708319	ENSG00000090905	TNRC6A	protein_coding
1401.52	0.147847	0.0875431	1.68885	0.0912485	0.223338	ENSG00000090924	PLEKHG2	protein_coding
456.536	0.451178	0.140531	3.21053	0.0013249	0.00887269	ENSG00000090932	DLL3	protein_coding
486.599	0.400064	0.121062	3.30463	0.000951026	0.00681214	ENSG00000090971	NAT14	protein_coding
143.335	0.494336	0.140784	3.51129	0.000445931	0.00371545	ENSG00000090975	PITPNM2	protein_coding
1056.38	-0.326763	0.0949364	-3.44191	0.000577619	0.00454729	ENSG00000090989	EXOC1	protein_coding
651.21	0.0246518	0.121527	0.202851	0.839252	0.917455	ENSG00000091009	RBM27	protein_coding
1.09739	0.7853	1.84758	0.425044	0.670805		ENSG00000091010	POU4F3	protein_coding
2182.56	-0.296175	0.11571	-2.55962	0.0104787	0.0447406	ENSG00000091039	OSBPL8	protein_coding
367.338	0.154423	0.104416	1.47892	0.139161	0.300078	ENSG00000091073	DTX2	protein_coding
33.7784	0.392587	0.246891	1.59012	0.111807	0.258778	ENSG00000091106	NLRC4	protein_coding
884.989	-0.0329638	0.0921382	-0.357764	0.72052	0.844233	ENSG00000091127	PUS7	protein_coding
429.128	-0.461638	0.0998283	-4.62432	3.75835e-06	6.99913e-05	ENSG00000091129	NRCAM	protein_coding
5310.51	-0.323237	0.0800933	-4.03575	5.44278e-05	0.000658826	ENSG00000091136	LAMB1	protein_coding
2.76292	0.770718	0.989127	0.77919	0.435868		ENSG00000091137	SLC26A4	protein_coding
1.89344	1.23039	1.08003	1.13922	0.254612		ENSG00000091138	SLC26A3	protein_coding
1534.12	-0.0570352	0.094501	-0.603541	0.546149	0.72102	ENSG00000091140	DLD	protein_coding
338.831	-0.390603	0.0871835	-4.48024	7.45594e-06	0.000123314	ENSG00000091157	WDR7	protein_coding
882.988	-0.0448089	0.102909	-0.435423	0.663255	0.807729	ENSG00000091164	TXNL1	protein_coding
60.4822	0.171396	0.203622	0.841736	0.399936	0.59845	ENSG00000091262	ABCC6	protein_coding
2649.28	-0.108817	0.0766458	-1.41974	0.155684	0.32406	ENSG00000091317	CMTM6	protein_coding
7511.53	-0.299241	0.0865001	-3.45943	0.000541326	0.00433805	ENSG00000091409	ITGA6	protein_coding
54.7077	-0.0542532	0.204084	-0.265838	0.790364	0.888722	ENSG00000091428	RAPGEF4	protein_coding
414.181	-0.216589	0.0955122	-2.26766	0.0233502	0.0820896	ENSG00000091436	MAP3K20	protein_coding
1106.3	0.0948706	0.0761622	1.24564	0.212897	0.399918	ENSG00000091483	FH	protein_coding
2711.44	-0.0713451	0.0773685	-0.922147	0.356452	0.557967	ENSG00000091490	SEL1L3	protein_coding
7.69693	0.363622	0.531553	0.684075	0.493928	0.678795	ENSG00000091513	TF	protein_coding
2312.22	-0.206752	0.0759708	-2.72146	0.00649936	0.0310019	ENSG00000091527	CDV3	protein_coding
161.81	0.311242	0.116779	2.66523	0.00769357	0.0354525	ENSG00000091536	MYO15A	protein_coding
925.032	-0.211153	0.0796992	-2.64938	0.00806403	0.0366655	ENSG00000091542	ALKBH5	protein_coding
128.836	-0.0215315	0.125912	-0.171004	0.86422	0.931983	ENSG00000091592	NLRP1	protein_coding
249.772	-0.334642	0.125997	-2.65594	0.00790871	0.0361551	ENSG00000091622	PITPNM3	protein_coding
769.159	0.274556	0.0870599	3.15364	0.00161248	0.0103793	ENSG00000091640	SPAG7	protein_coding
1424.83	0.0437061	0.0646027	0.676537	0.4987	0.682582	ENSG00000091651	ORC6	protein_coding
109.689	-0.577127	0.153046	-3.77095	0.00016263	0.00162614	ENSG00000091656	ZFHX4	protein_coding
10.3694	0.970257	0.524622	1.84944	0.0643944	0.174434	ENSG00000091664	SLC17A6	protein_coding
365.535	0.117079	0.106183	1.10261	0.270197	0.466549	ENSG00000091732	ZC3HC1	protein_coding
8.98356	-0.431849	0.507793	-0.850443	0.395079	0.593934	ENSG00000091831	ESR1	protein_coding
273.47	0.0155357	0.139084	0.1117	0.911061	0.957264	ENSG00000091844	RGS17	protein_coding
3.05594	1.06762	0.859016	1.24284	0.213925		ENSG00000091879	ANGPT2	protein_coding
538.918	0.191002	0.117199	1.62972	0.103161	0.243822	ENSG00000091947	TMEM101	protein_coding
1494.29	0.0238252	0.0824262	0.289048	0.772544	0.878103	ENSG00000091972	CD200	protein_coding
133.296	-0.0869263	0.143063	-0.607607	0.543448	0.718837	ENSG00000091986	CCDC80	protein_coding
2.07202	-0.119956	1.01884	-0.117738	0.906276		ENSG00000092009	CMA1	protein_coding
730.652	-0.138584	0.0929066	-1.49164	0.135792	0.295399	ENSG00000092010	PSME1	protein_coding
193.48	-0.0929577	0.152199	-0.610763	0.541357	0.716708	ENSG00000092020	PPP2R3C	protein_coding
300.803	-0.0892079	0.11341	-0.786596	0.431518	0.626375	ENSG00000092036	HAUS4	protein_coding
1165.19	0.0651259	0.102827	0.633351	0.526504	0.704473	ENSG00000092051	JPH4	protein_coding
3.16264	0.832185	0.740627	1.12362	0.261173		ENSG00000092054	MYH7	protein_coding
6622.26	0.0695555	0.0839263	0.828768	0.407235	0.604887	ENSG00000092068	SLC7A8	protein_coding
521.673	0.326515	0.0819516	3.98424	6.76954e-05	0.000793294	ENSG00000092094	OSGEP	protein_coding
1089.97	0.211751	0.108677	1.94843	0.051363	0.147974	ENSG00000092096	SLC22A17	protein_coding
376.582	0.072413	0.0880199	0.82269	0.410684	0.607774	ENSG00000092098	RNF31	protein_coding
1041.86	0.0164515	0.103812	0.158474	0.874083	0.93737	ENSG00000092108	SCFD1	protein_coding
1821.62	-0.28065	0.0878025	-3.19638	0.00139163	0.00923549	ENSG00000092140	G2E3	protein_coding
3665.85	-0.453345	0.0661874	-6.84941	7.41528e-12	6.6149e-10	ENSG00000092148	HECTD1	protein_coding
10525.3	0.0430731	0.0781658	0.551049	0.5816	0.748276	ENSG00000092199	HNRNPC	protein_coding
37.2986	0.559275	0.212023	2.6378	0.00834453	0.0376149	ENSG00000092200	RPGRIP1	protein_coding
6089.83	-0.109185	0.0725191	-1.50561	0.132168	0.289978	ENSG00000092201	SUPT16H	protein_coding
888.894	-0.0746506	0.0741568	-1.00666	0.314099	0.514176	ENSG00000092203	TOX4	protein_coding
230.066	0.0856484	0.119282	0.718032	0.472738	0.661675	ENSG00000092208	GEMIN2	protein_coding
56.1357	0.0434513	0.183353	0.236982	0.812671	0.901805	ENSG00000092295	TGM1	protein_coding
365.207	-0.280373	0.0847141	-3.30963	0.000934188	0.00671464	ENSG00000092330	TINF2	protein_coding
132.529	-0.515325	0.151516	-3.40112	0.000671116	0.00512941	ENSG00000092345	DAZL	protein_coding
16907.5	-0.154042	0.0776549	-1.98367	0.0472923	0.139426	ENSG00000092421	SEMA6A	protein_coding
2295.5	-0.141999	0.0809575	-1.75399	0.079432	0.202812	ENSG00000092439	TRPM7	protein_coding
2800.78	-0.156096	0.0887065	-1.75969	0.0784599	0.201212	ENSG00000092445	TYRO3	protein_coding
283.11	-0.0823211	0.113479	-0.725432	0.468187	0.65785	ENSG00000092470	WDR76	protein_coding
7.11292	1.2797	0.541727	2.36226	0.018164	0.0676654	ENSG00000092529	CAPN3	protein_coding
190.689	-0.0705041	0.116498	-0.605197	0.545048	0.720099	ENSG00000092531	SNAP23	protein_coding
2.62178	0.220046	0.858763	0.256236	0.797768		ENSG00000092607	TBX15	protein_coding
5328.31	0.641522	0.100453	6.38629	1.6996e-10	1.11472e-08	ENSG00000092621	PHGDH	protein_coding
2529.07	0.637055	0.11912	5.34803	8.89171e-08	2.84481e-06	ENSG00000092758	COL9A3	protein_coding
8635.87	-0.00787138	0.0686046	-0.114735	0.908655	0.955932	ENSG00000092820	EZR	protein_coding
2082.17	-0.026169	0.085871	-0.304747	0.760558	0.870648	ENSG00000092841	MYL6	protein_coding
1795.13	-0.212359	0.0661021	-3.21259	0.00131543	0.0088291	ENSG00000092847	AGO1	protein_coding
25.7412	-0.253881	0.269043	-0.943644	0.345352	0.546542	ENSG00000092850	TEKT2	protein_coding
434.789	-0.162253	0.0989749	-1.63934	0.101143	0.240244	ENSG00000092853	CLSPN	protein_coding
269.796	-0.046965	0.111914	-0.419651	0.674741	0.81547	ENSG00000092871	RFFL	protein_coding
118.705	0.634071	0.138581	4.57546	4.75167e-06	8.4587e-05	ENSG00000092929	UNC13D	protein_coding
422.596	-0.00945755	0.0875751	-0.107994	0.914001	0.958729	ENSG00000092931	MFSD11	protein_coding
1759.14	0.151699	0.0748883	2.02567	0.0427983	0.129665	ENSG00000092964	DPYSL2	protein_coding
31.5345	-1.48611	0.316524	-4.69509	2.66491e-06	5.20289e-05	ENSG00000092969	TGFB2	protein_coding
299.337	-0.284434	0.0937099	-3.03526	0.00240329	0.0142648	ENSG00000092978	GPATCH2	protein_coding
2422.07	-0.063201	0.0640435	-0.986845	0.323719	0.524219	ENSG00000093000	NUP50	protein_coding
428.776	0.30432	0.107234	2.83791	0.00454098	0.0235731	ENSG00000093009	CDC45	protein_coding
83.163	-0.0475368	0.176202	-0.269786	0.787325	0.886501	ENSG00000093010	COMT	protein_coding
757.183	-0.0755562	0.0797253	-0.947707	0.343279	0.544288	ENSG00000093072	ADA2	protein_coding
20.0164	0.299558	0.317364	0.943895	0.345223	0.54638	ENSG00000093100		lncRNA
735.879	0.0399431	0.0993334	0.402112	0.687602	0.823615	ENSG00000093144	ECHDC1	protein_coding
522.289	0.261932	0.0813205	3.22098	0.00127752	0.00864362	ENSG00000093167	LRRFIP2	protein_coding
1029.82	-0.0345494	0.0713017	-0.484552	0.627994	0.783053	ENSG00000093183	SEC22C	protein_coding
51.2736	-0.219119	0.209709	-1.04487	0.296082	0.495327	ENSG00000093217	XYLB	protein_coding
785.979	0.107168	0.104932	1.02132	0.307105	0.507082	ENSG00000094631	HDAC6	protein_coding
249.775	-0.291584	0.123479	-2.36141	0.0182057	0.0677365	ENSG00000094755	GABRP	protein_coding
1228.55	0.332482	0.0912265	3.64457	0.000267838	0.0024409	ENSG00000094804	CDC6	protein_coding
253.761	-0.195386	0.140058	-1.39503	0.163006	0.334675	ENSG00000094841	UPRT	protein_coding
1066.22	-0.00984355	0.0809661	-0.121576	0.903235	0.952187	ENSG00000094880	CDC23	protein_coding
837.909	-0.0110547	0.0735084	-0.150387	0.880459	0.940539	ENSG00000094914	AAAS	protein_coding
7268.52	-0.3661	0.0700934	-5.22304	1.76011e-07	5.10944e-06	ENSG00000094916	CBX5	protein_coding
5.25058	-0.016841	0.60605	-0.0277882	0.977831	0.990335	ENSG00000094963	FMO2	protein_coding
3131.8	-0.297008	0.0749759	-3.96138	7.4517e-05	0.000859793	ENSG00000094975	SUCO	protein_coding
3390.91	-0.103708	0.100241	-1.03458	0.300864	0.500279	ENSG00000095002	MSH2	protein_coding
468.892	-0.368675	0.0995029	-3.70516	0.000211253	0.00201261	ENSG00000095015	MAP3K1	protein_coding
82.1172	0.289162	0.185297	1.56053	0.118634	0.269742	ENSG00000095059	DHPS	protein_coding
1059.85	0.117851	0.102465	1.15016	0.250076	0.443348	ENSG00000095066	HOOK2	protein_coding
2571.58	-0.425492	0.0907446	-4.6889	2.74678e-06	5.34782e-05	ENSG00000095139	ARCN1	protein_coding
834.767	-0.046259	0.083462	-0.554253	0.579406	0.746975	ENSG00000095203	EPB41L4B	protein_coding
768.055	-0.17033	0.0930408	-1.83071	0.0671445	0.179634	ENSG00000095209	TMEM38B	protein_coding
584.499	0.0307469	0.0833774	0.368768	0.712301	0.83878	ENSG00000095261	PSMD5	protein_coding
135.602	-0.780679	0.160147	-4.87478	1.08928e-06	2.4425e-05	ENSG00000095303	PTGS1	protein_coding
2500.99	0.0473234	0.0516797	0.915706	0.359821	0.561899	ENSG00000095319	NUP188	protein_coding
291.282	-0.211113	0.105164	-2.00745	0.0447014	0.133794	ENSG00000095321	CRAT	protein_coding
109.622	0.132872	0.146354	0.907882	0.363941	0.565461	ENSG00000095370	SH2D3C	protein_coding
365.181	0.00419845	0.0863342	0.0486302	0.961214	0.982179	ENSG00000095380	NANS	protein_coding
130.502	-0.299518	0.160904	-1.86147	0.0626775	0.170925	ENSG00000095383	TBC1D2	protein_coding
371.603	0.414849	0.125404	3.3081	0.000939326	0.0067411	ENSG00000095397	WHRN	protein_coding
15.4	0.25604	0.356298	0.718612	0.47238	0.661351	ENSG00000095464	PDE6C	protein_coding
675.534	0.343275	0.0814251	4.21583	2.48858e-05	0.000341152	ENSG00000095485	CWF19L1	protein_coding
430.809	-0.238271	0.103394	-2.30449	0.0211951	0.0761065	ENSG00000095539	SEMA4G	protein_coding
4636.73	-0.392295	0.0714704	-5.48891	4.04414e-08	1.43134e-06	ENSG00000095564	BTAF1	protein_coding
391.145	-0.144573	0.102807	-1.40627	0.159645	0.329852	ENSG00000095574	IKZF5	protein_coding
1.16683	0.416215	1.37362	0.303007	0.761884		ENSG00000095585	BLNK	protein_coding
177.842	0.316512	0.142047	2.22823	0.0258652	0.0885783	ENSG00000095587	TLL2	protein_coding
377.231	-0.683555	0.194071	-3.5222	0.000427982	0.00359909	ENSG00000095596	CYP26A1	protein_coding
9.96327	0.621642	0.460114	1.35106	0.176676	0.353472	ENSG00000095627	TDRD1	protein_coding
1239.82	-0.217528	0.0665021	-3.27099	0.00107172	0.00748779	ENSG00000095637	SORBS1	protein_coding
35.7363	0.389108	0.264538	1.4709	0.141318	0.303209	ENSG00000095713	CRTAC1	protein_coding
537.409	0.140192	0.11047	1.26905	0.204425	0.389405	ENSG00000095739	BAMBI	protein_coding
88.4559	-0.303722	0.173634	-1.74921	0.080254	0.204439	ENSG00000095752	IL11	protein_coding
166.991	-0.202579	0.125963	-1.60824	0.107783	0.251545	ENSG00000095777	MYO3A	protein_coding
3691.41	-0.297107	0.0821137	-3.61823	0.000296622	0.0026548	ENSG00000095787	WAC	protein_coding
250.204	0.310868	0.106579	2.91678	0.00353665	0.0193805	ENSG00000095794	CREM	protein_coding
736.034	0.38252	0.0846567	4.51848	6.2286e-06	0.00010568	ENSG00000095906	NUBP2	protein_coding
13.3461	1.21741	0.377146	3.22796	0.00124678	0.00847114	ENSG00000095917	TPSD1	protein_coding
242.135	0.102224	0.113017	0.904497	0.365732	0.567247	ENSG00000095932	SMIM24	protein_coding
817.468	-0.433826	0.0779345	-5.56654	2.59842e-08	9.63529e-07	ENSG00000095951	HIVEP1	protein_coding
1.80306	-0.549423	1.05943	-0.518601	0.604039		ENSG00000095970	TREM2	protein_coding
1.08318	0.0852986	1.30918	0.0651544	0.948051		ENSG00000095981	KCNK16	protein_coding
897.683	-0.0411655	0.0996874	-0.412945	0.679647	0.81843	ENSG00000096060	FKBP5	protein_coding
2024.25	-0.0574408	0.0715109	-0.803246	0.421833	0.617523	ENSG00000096063	SRPK1	protein_coding
999.69	-0.20479	0.0698492	-2.93189	0.0033691	0.0186572	ENSG00000096070	BRPF3	protein_coding
224.152	0.232649	0.11446	2.03257	0.0420957	0.1281	ENSG00000096080	MRPS18A	protein_coding
1.21374	-0.74369	1.2054	-0.616964	0.537259		ENSG00000096088	PGC	protein_coding
132.44	-0.121716	0.140532	-0.866107	0.386432	0.586595	ENSG00000096092	TMEM14A	protein_coding
461.84	-0.139847	0.0925852	-1.51046	0.130925	0.288186	ENSG00000096093	EFHC1	protein_coding
47474.2	-0.193316	0.0848373	-2.27867	0.0226867	0.0802407	ENSG00000096384	HSP90AB1	protein_coding
14.5911	-0.821853	0.351477	-2.33828	0.0193725	0.0710076	ENSG00000096395	MLN	protein_coding
1182.88	-0.182889	0.0935211	-1.95559	0.0505131	0.146291	ENSG00000096401	CDC5L	protein_coding
2969.7	-0.163473	0.0904205	-1.80791	0.0706197	0.186694	ENSG00000096433	ITPR3	protein_coding
133.203	-0.400464	0.14584	-2.74592	0.00603419	0.0292687	ENSG00000096654	ZNF184	protein_coding
6381.17	-0.413149	0.0584125	-7.07295	1.51677e-12	1.61457e-10	ENSG00000096696	DSP	protein_coding
3075.4	-0.20801	0.109231	-1.90431	0.0568702	0.159141	ENSG00000096717	SIRT1	protein_coding
3944.2	0.172268	0.0559288	3.08013	0.0020691	0.0127015	ENSG00000096746	HNRNPH3	protein_coding
389.152	-0.00919987	0.11631	-0.0790976	0.936955	0.970089	ENSG00000096872	IFT74	protein_coding
152.372	0.0272961	0.150382	0.181511	0.855966	0.927443	ENSG00000096968	JAK2	protein_coding
1.13979	0.798778	1.30417	0.612478	0.540221		ENSG00000096996	IL12RB1	protein_coding
2782.99	-0.159438	0.0617595	-2.58159	0.00983472	0.042559	ENSG00000097007	ABL1	protein_coding
862.486	0.364293	0.0774064	4.70624	2.52323e-06	4.96323e-05	ENSG00000097021	ACOT7	protein_coding
1230.19	-0.0339946	0.0792562	-0.42892	0.667981	0.810961	ENSG00000097033	SH3GLB1	protein_coding
1657.81	-0.0524302	0.077124	-0.679817	0.49662	0.680961	ENSG00000097046	CDC7	protein_coding
283.914	-0.156045	0.103979	-1.50073	0.133425	0.29197	ENSG00000097096	SYDE2	protein_coding
498.488	-0.10387	0.0956767	-1.08563	0.277641	0.474831	ENSG00000099139	PCSK5	protein_coding
31709.1	-0.167405	0.0722962	-2.31555	0.020583	0.0744051	ENSG00000099194	SCD	protein_coding
188.019	-0.191104	0.121838	-1.56852	0.116761	0.266749	ENSG00000099203	TMED1	protein_coding
1649.11	-0.218454	0.0777172	-2.81088	0.00494058	0.0251438	ENSG00000099204	ABLIM1	protein_coding
2195	-0.324528	0.0706988	-4.59028	4.42647e-06	7.97881e-05	ENSG00000099219	ERMP1	protein_coding
977.345	-0.0864024	0.115667	-0.746994	0.455067	0.64612	ENSG00000099246	RAB18	protein_coding
216.317	0.4708	0.142629	3.30087	0.000963843	0.00687598	ENSG00000099250	NRP1	protein_coding
87.15	0.324904	0.163273	1.98995	0.0465969	0.138191	ENSG00000099256	PRTFDC1	protein_coding
258.38	-0.232586	0.120198	-1.93503	0.0529872	0.151244	ENSG00000099282	TSPAN15	protein_coding
724.962	-0.0837098	0.0763163	-1.09688	0.272694	0.469322	ENSG00000099284	MACROH2A2	protein_coding
939.348	-0.256518	0.08134	-3.15365	0.00161241	0.0103793	ENSG00000099290	WASHC2A	protein_coding
269.446	-0.344582	0.110482	-3.11888	0.00181539	0.0114315	ENSG00000099308	MAST3	protein_coding
717.916	0.11143	0.0789683	1.41107	0.158224	0.327625	ENSG00000099326	MZF1	protein_coding
154.203	0.21625	0.123028	1.75773	0.0787933	0.201752	ENSG00000099330	OCEL1	protein_coding
1331.01	-0.0670287	0.0820658	-0.816768	0.414061	0.610532	ENSG00000099331	MYO9B	protein_coding
1348.95	-0.155961	0.0866609	-1.79967	0.0719127	0.188994	ENSG00000099337	KCNK6	protein_coding
53.0995	0.513965	0.193527	2.65578	0.00791258	0.036157	ENSG00000099338	CATSPERG	protein_coding
1148.45	0.00733283	0.0630769	0.116252	0.907453	0.954907	ENSG00000099341	PSMD8	protein_coding
1055.62	0.0707162	0.0779185	0.907566	0.364108	0.565647	ENSG00000099364	FBXL19	protein_coding
313.578	-0.0101266	0.103173	-0.0981514	0.921812	0.962277	ENSG00000099365	STX1B	protein_coding
59.7248	0.0671077	0.198138	0.338692	0.734842	0.853676	ENSG00000099377	HSD3B7	protein_coding
1059.82	0.172889	0.072144	2.39645	0.0165548	0.0630311	ENSG00000099381	SETD1A	protein_coding
66.1055	0.220165	0.206283	1.0673	0.285838	0.484312	ENSG00000099385	BCL7C	protein_coding
132.566	-0.281003	0.144244	-1.94811	0.0514021	0.147991	ENSG00000099617	EFNA2	protein_coding
3637.44	0.342394	0.0912644	3.75167	0.000175659	0.00173493	ENSG00000099622	CIRBP	protein_coding
580.609	0.231281	0.097292	2.37719	0.0174452	0.0655929	ENSG00000099624	ATP5F1D	protein_coding
598.092	0.2511	0.103471	2.42675	0.0152346	0.0592556	ENSG00000099625	CBARP	protein_coding
12.0945	0.0284807	0.394931	0.0721155	0.94251	0.972585	ENSG00000099715	PCDH11Y	protein_coding
7.41595	0.0319037	0.486248	0.0656121	0.947687	0.975241	ENSG00000099769	IGFALS	protein_coding
4341.23	0.447055	0.0748725	5.97089	2.35963e-09	1.17914e-07	ENSG00000099783	HNRNPM	protein_coding
225.366	-0.0637487	0.106097	-0.600851	0.547939	0.722371	ENSG00000099785	MARCHF2	protein_coding
563.872	0.227662	0.123731	1.83997	0.065772	0.177147	ENSG00000099795	NDUFB7	protein_coding
2225.84	0.142353	0.101697	1.39977	0.161582	0.332512	ENSG00000099797	TECR	protein_coding
844.261	0.312148	0.0869504	3.58995	0.00033074	0.00290807	ENSG00000099800	TIMM13	protein_coding
966.905	0.269041	0.0986078	2.7284	0.00636432	0.0304964	ENSG00000099804	CDC34	protein_coding
1230.97	-0.163383	0.0635983	-2.56898	0.0101997	0.0438134	ENSG00000099810	MTAP	protein_coding
27.2057	-0.664251	0.270145	-2.45887	0.0139377	0.0552557	ENSG00000099812	MISP	protein_coding
1341.73	0.301556	0.0957383	3.1498	0.00163384	0.0104898	ENSG00000099814	CEP170B	protein_coding
1803.97	0.0809817	0.0747417	1.08349	0.278592	0.475798	ENSG00000099817	POLR2E	protein_coding
2350.08	0.31085	0.100162	3.10347	0.00191266	0.0119189	ENSG00000099821	POLRMT	protein_coding
159.394	-0.198212	0.126511	-1.56675	0.117173	0.267539	ENSG00000099822	HCN2	protein_coding
[truncated: 25,356 more rows]
