# Supplementary material for: Telomerase is essential for cardiac differentiation and sustained metabolism of human cardiomyocytes
Source: Cell Mol Life Sci. 2024 Apr 24;81(1):196. doi: 10.1007/s00018-024-05239-7 (PMC11043037; doi:10.1007/s00018-024-05239-7)
Supplement: Supplementary file 10 — Supplementary file10 (XLSX 3107 KB) [file 18_2024_5239_MOESM10_ESM.xlsx]

## Sheet: DEG_R_vs_P5
baseMean	log2FoldChange	lfcSE	stat	pvalue	padj	ensembl_gene_id	external_gene_name	gene_biotype
2312.7	0.446845	0.0900394	4.96277	6.94948e-07	7.15188e-06	ENSG00000000003	TSPAN6	protein_coding
22.1256	0.340124	0.341937	0.994701	0.319882	0.496467	ENSG00000000005	TNMD	protein_coding
670.615	0.100543	0.0932468	1.07825	0.280922	0.453818	ENSG00000000419	DPM1	protein_coding
248.103	0.229005	0.108104	2.11839	0.0341423	0.0929292	ENSG00000000457	SCYL3	protein_coding
349.345	0.36906	0.111852	3.29955	0.000968383	0.00474733	ENSG00000000460	FIRRM	protein_coding
9.01552	0.0597288	0.557093	0.107215	0.914618	0.954218	ENSG00000000938	FGR	protein_coding
1725.16	-0.0267736	0.0917284	-0.291879	0.770379	0.866671	ENSG00000001036	FUCA2	protein_coding
972.608	0.0152252	0.0720791	0.211229	0.832708	0.908701	ENSG00000001084	GCLC	protein_coding
1018.39	0.0879318	0.0780899	1.12603	0.260151	0.430291	ENSG00000001167	NFYA	protein_coding
164.969	-0.49597	0.134506	-3.68734	0.000226611	0.00133922	ENSG00000001460	STPG1	protein_coding
451.795	0.338106	0.0850318	3.97623	7.00165e-05	0.000469139	ENSG00000001461	NIPAL3	protein_coding
1094.34	-0.220583	0.0681746	-3.23556	0.00121405	0.00575938	ENSG00000001497	LAS1L	protein_coding
446.798	0.272855	0.111829	2.43993	0.0146903	0.0470292	ENSG00000001561	ENPP4	protein_coding
1598.88	0.806304	0.0820403	9.82814	8.51752e-23	7.16532e-21	ENSG00000001617	SEMA3F	protein_coding
124.021	0.217883	0.157474	1.38361	0.166478	0.311122	ENSG00000001626	CFTR	protein_coding
1947.54	0.316374	0.0731557	4.32466	1.52765e-05	0.000120435	ENSG00000001629	ANKIB1	protein_coding
121.213	1.21355	0.184712	6.56994	5.03358e-11	1.05207e-09	ENSG00000001630	CYP51A1	protein_coding
189.858	0.224162	0.117128	1.91382	0.0556432	0.136499	ENSG00000001631	KRIT1	protein_coding
419.623	-0.0553127	0.0938642	-0.589285	0.55567	0.713033	ENSG00000002016	RAD52	protein_coding
20.0623	-0.464503	0.304161	-1.52716	0.126721	0.254789	ENSG00000002079	MYH16	transcribed_unitary_pseudogene
58.6044	-0.273942	0.19986	-1.37067	0.170478	0.316917	ENSG00000002330	BAD	protein_coding
580.009	-0.182185	0.0881054	-2.0678	0.0386585	0.102818	ENSG00000002549	LAP3	protein_coding
1398.36	-0.330162	0.0833077	-3.96317	7.39616e-05	0.00049264	ENSG00000002586	CD99	protein_coding
19.0586	-0.142617	0.329223	-0.433192	0.664875	0.795193	ENSG00000002587	HS3ST1	protein_coding
3.04037	0.150258	0.952189	0.157803	0.874612	0.932901	ENSG00000002726	AOC1	protein_coding
16.0051	2.20828	0.353822	6.2412	4.34234e-10	7.77641e-09	ENSG00000002745	WNT16	protein_coding
137.081	0.735897	0.143899	5.11397	3.15454e-07	3.43483e-06	ENSG00000002746	HECW1	protein_coding
319.49	-0.313584	0.104157	-3.01067	0.0026067	0.0110252	ENSG00000002822	MAD1L1	protein_coding
2415.56	-0.350583	0.0957621	-3.66098	0.000251255	0.00146943	ENSG00000002834	LASP1	protein_coding
330.604	-0.141389	0.0938091	-1.5072	0.131759	0.262111	ENSG00000002919	SNX11	protein_coding
9.07016	-0.492882	0.528832	-0.932019	0.351327	0.529622	ENSG00000002933	TMEM176A	protein_coding
2210.79	0.265031	0.0646097	4.10203	4.09533e-05	0.000291332	ENSG00000003056	M6PR	protein_coding
336.027	-0.522942	0.114341	-4.57352	4.79591e-06	4.15886e-05	ENSG00000003096	KLHL13	protein_coding
12.5383	-0.179023	0.41471	-0.431682	0.665972	0.795897	ENSG00000003137	CYP26B1	protein_coding
518.919	-0.224873	0.0798062	-2.81774	0.00483626	0.0187171	ENSG00000003147	ICA1	protein_coding
1052.98	-0.571854	0.0804996	-7.10381	1.21363e-12	3.2825e-11	ENSG00000003249	DBNDD1	protein_coding
1161.59	-0.0987121	0.0756519	-1.30482	0.191954	0.345436	ENSG00000003393	ALS2	protein_coding
146.708	0.0517497	0.130598	0.396253	0.691918	0.814676	ENSG00000003400	CASP10	protein_coding
524.166	-0.134115	0.106189	-1.26298	0.206595	0.364892	ENSG00000003402	CFLAR	protein_coding
73.9977	0.573674	0.192994	2.97249	0.00295394	0.0122742	ENSG00000003436	TFPI	protein_coding
2351.14	-0.161956	0.0612787	-2.64294	0.00821884	0.0290238	ENSG00000003509	NDUFAF7	protein_coding
2657.24	-0.161481	0.0653542	-2.47085	0.0134791	0.0437864	ENSG00000003756	RBM5	protein_coding
216.026	-0.354643	0.109473	-3.23955	0.00119717	0.00568726	ENSG00000003987	MTMR7	protein_coding
1929	0.747985	0.0932863	8.01816	1.07337e-15	4.30059e-14	ENSG00000003989	SLC7A2	protein_coding
1070.39	-0.414972	0.0915224	-4.5341	5.78486e-06	4.94211e-05	ENSG00000004059	ARF5	protein_coding
33.5077	0.180733	0.252038	0.717087	0.473321	0.645511	ENSG00000004139	SARM1	protein_coding
1016.43	-0.142586	0.0672891	-2.119	0.0340901	0.0928191	ENSG00000004142	POLDIP2	protein_coding
1325.45	0.225665	0.0959713	2.35138	0.0187037	0.0572493	ENSG00000004399	PLXND1	protein_coding
1835.58	0.0778851	0.0562951	1.38351	0.166507	0.311151	ENSG00000004455	AK2	protein_coding
15.6438	-0.601526	0.360167	-1.67013	0.0948933	0.205514	ENSG00000004468	CD38	protein_coding
2524.33	0.341062	0.0674026	5.06006	4.19115e-07	4.4729e-06	ENSG00000004478	FKBP4	protein_coding
5107.49	0.128023	0.0734827	1.74222	0.0814695	0.18352	ENSG00000004487	KDM1A	protein_coding
2528.36	-0.0732213	0.0820255	-0.892665	0.372037	0.550659	ENSG00000004534	RBM6	protein_coding
229.437	0.155096	0.139621	1.11083	0.266642	0.437903	ENSG00000004660	CAMKK1	protein_coding
666.797	0.475248	0.0837682	5.67337	1.40016e-08	1.9481e-07	ENSG00000004700	RECQL	protein_coding
328.483	0.34189	0.109202	3.13081	0.00174323	0.00779427	ENSG00000004766	VPS50	protein_coding
3.58047	-0.713907	0.720377	-0.991019	0.321676	0.498597	ENSG00000004776	HSPB6	protein_coding
353.428	-0.351869	0.189056	-1.86119	0.0627173	0.14977	ENSG00000004777	ARHGAP33	protein_coding
1039.96	-0.0940879	0.0926468	-1.01556	0.309841	0.48555	ENSG00000004779	NDUFAB1	protein_coding
2.48496	2.75727	1.27331	2.16544	0.0303542	0.0845761	ENSG00000004799	PDK4	protein_coding
8.29193	0.318815	0.473161	0.673798	0.500439	0.668318	ENSG00000004838	ZMYND10	protein_coding
3.86684	-1.17457	0.701622	-1.67407	0.094116	0.204148	ENSG00000004846	ABCB5	protein_coding
1253.73	-0.0812835	0.0825691	-0.98443	0.324904	0.502152	ENSG00000004864	SLC25A13	protein_coding
416.793	0.425713	0.0840556	5.06466	4.09133e-07	4.37229e-06	ENSG00000004866	ST7	protein_coding
1051.85	0.40687	0.0948043	4.29168	1.77327e-05	0.000137212	ENSG00000004897	CDC27	protein_coding
5.20834	-2.02231	0.708923	-2.85265	0.00433564	0.0170334	ENSG00000004939	SLC4A1	protein_coding
55.0725	1.74245	0.224006	7.77858	7.33453e-15	2.6742e-13	ENSG00000004948	CALCR	protein_coding
260.432	0.10101	0.103085	0.979871	0.32715	0.504534	ENSG00000004961	HCCS	protein_coding
837.925	-0.101125	0.090613	-1.11601	0.264416	0.43528	ENSG00000004975	DVL2	protein_coding
70.0149	-0.627876	0.181559	-3.45825	0.000543701	0.0028754	ENSG00000005001	PRSS22	protein_coding
2032.9	-0.160018	0.0743343	-2.15268	0.0313439	0.0867001	ENSG00000005007	UPF1	protein_coding
79.8431	0.277137	0.164999	1.67963	0.0930285	0.202466	ENSG00000005020	SKAP2	protein_coding
3475.84	0.128663	0.0886706	1.45102	0.146775	0.283979	ENSG00000005022	SLC25A5	protein_coding
209.764	0.302876	0.156737	1.93239	0.0533117	0.132264	ENSG00000005059	MCUB	protein_coding
236.353	-0.589577	0.118997	-4.95456	7.24932e-07	7.42863e-06	ENSG00000005075	POLR2J	protein_coding
1877.17	0.134411	0.055709	2.41274	0.015833	0.0500636	ENSG00000005100	DHX33	protein_coding
144.365	-0.0316718	0.162632	-0.194745	0.845593	0.916169	ENSG00000005108	THSD7A	protein_coding
1604.02	0.0910413	0.0675567	1.34763	0.177778	0.326762	ENSG00000005156	LIG3	protein_coding
678.535	-0.0910871	0.102742	-0.88656	0.375316	0.553982	ENSG00000005175	RPAP3	protein_coding
105.556	-0.264212	0.1615	-1.63599	0.101842	0.217004	ENSG00000005187	ACSM3	protein_coding
199.268	-0.0725655	0.115402	-0.628804	0.529477	0.692675	ENSG00000005189	REXO5	protein_coding
883.617	-0.0160214	0.0785142	-0.204057	0.838309	0.911871	ENSG00000005194	CIAPIN1	protein_coding
1192.06	-0.216397	0.10356	-2.08958	0.0366555	0.0984099	ENSG00000005206	SPPL2B	protein_coding
142.658	-0.0266579	0.148224	-0.179849	0.857271	0.92371	ENSG00000005238	ATOSB	protein_coding
5.94048	-2.47173	0.805588	-3.06822	0.00215335	0.00933315	ENSG00000005243	COPZ2	protein_coding
778.897	0.596767	0.122465	4.87298	1.09929e-06	1.08547e-05	ENSG00000005249	PRKAR2B	protein_coding
347.134	0.243139	0.0902807	2.69315	0.0070781	0.0255801	ENSG00000005302	MSL3	protein_coding
2288.14	-0.022467	0.083103	-0.270351	0.78689	0.877089	ENSG00000005339	CREBBP	protein_coding
451.991	-0.655213	0.104691	-6.25852	3.88643e-10	6.99706e-09	ENSG00000005379	TSPOAP1	protein_coding
2.44991	-1.27873	1.04604	-1.22246	0.221534	0.383812	ENSG00000005381	MPO	protein_coding
19.6556	0.375518	0.32197	1.16631	0.243488	0.410279	ENSG00000005421	PON1	protein_coding
536.489	0.204702	0.0989785	2.06814	0.0386265	0.102756	ENSG00000005436	GCFC2	protein_coding
819.799	-0.0586969	0.108498	-0.540994	0.588512	0.738028	ENSG00000005448	WDR54	protein_coding
163.089	0.0313519	0.125805	0.249211	0.803198	0.88798	ENSG00000005469	CROT	protein_coding
58.0811	-0.100733	0.207565	-0.485306	0.627459	0.76763	ENSG00000005471	ABCB4	protein_coding
1789.96	-0.0156979	0.0783857	-0.200265	0.841273	0.913414	ENSG00000005483	KMT2E	protein_coding
567.526	-0.213512	0.0867315	-2.46175	0.0138259	0.0446769	ENSG00000005486	RHBDD2	protein_coding
191.511	0.0920304	0.114284	0.805276	0.42066	0.597955	ENSG00000005513	SOX8	protein_coding
1004.7	0.104802	0.0920836	1.13812	0.25507	0.424111	ENSG00000005700	IBTK	protein_coding
1688.3	-0.0137016	0.0724554	-0.189105	0.850011	0.918682	ENSG00000005801	ZNF195	protein_coding
1206.06	0.837091	0.0681431	12.2843	1.09971e-34	2.45245e-32	ENSG00000005810	MYCBP2	protein_coding
280.718	0.0752817	0.150406	0.500522	0.616708	0.759645	ENSG00000005812	FBXL3	protein_coding
2.80845	-0.701676	1.07768	-0.651096	0.514984	0.681361	ENSG00000005844	ITGAL	protein_coding
143.143	-0.212291	0.148478	-1.42978	0.15278	0.292152	ENSG00000005882	PDK2	protein_coding
1151.62	0.40601	0.0971571	4.1789	2.92923e-05	0.000215445	ENSG00000005884	ITGA3	protein_coding
536.876	-0.0490705	0.087887	-0.558336	0.576615	0.729113	ENSG00000005889	ZFX	protein_coding
2533.51	0.270614	0.0926006	2.92238	0.00347367	0.0140582	ENSG00000005893	LAMP2	protein_coding
272.483	-0.35176	0.138869	-2.53303	0.011308	0.0377984	ENSG00000005961	ITGA2B	protein_coding
965.11	0.466223	0.0898265	5.19025	2.10007e-07	2.37643e-06	ENSG00000006007	GDE1	protein_coding
358.34	-0.198521	0.124511	-1.5944	0.110847	0.230981	ENSG00000006015	REX1BD	protein_coding
122.712	1.39656	0.150454	9.28231	1.65842e-20	1.09201e-18	ENSG00000006016	CRLF1	protein_coding
198.095	0.0687293	0.131869	0.521195	0.602231	0.747657	ENSG00000006025	OSBPL7	protein_coding
1148.11	0.26112	0.0831226	3.14139	0.0016815	0.00756836	ENSG00000006042	TMEM98	protein_coding
1025.53	-0.464693	0.0812646	-5.71827	1.07613e-08	1.532e-07	ENSG00000006047	YBX2	protein_coding
156.008	-0.0699106	0.125569	-0.556752	0.577697	0.729725	ENSG00000006062	MAP3K14	protein_coding
190.019	-0.580355	0.135822	-4.2729	1.92949e-05	0.00014804	ENSG00000006071	ABCC8	protein_coding
3.02763	-3.05566	1.01529	-3.00964	0.00261561	0.0110549	ENSG00000006116	CACNG3	protein_coding
1973.25	0.202602	0.106063	1.9102	0.0561071	0.137371	ENSG00000006118	TMEM132A	protein_coding
5052.8	0.0545277	0.0799028	0.682426	0.49497	0.663689	ENSG00000006125	AP2B1	protein_coding
76.4512	-1.7852	0.460066	-3.88031	0.000104324	0.000669412	ENSG00000006128	TAC1	protein_coding
561.53	-0.26844	0.0852375	-3.14932	0.00163649	0.00739817	ENSG00000006194	ZNF263	protein_coding
102.009	-0.298556	0.177635	-1.68073	0.0928159	0.202199	ENSG00000006210	CX3CL1	protein_coding
740.48	-0.412213	0.0783139	-5.2636	1.41258e-07	1.65964e-06	ENSG00000006282	SPATA20	protein_coding
399.416	0.802014	0.09553	8.39542	4.64243e-17	2.10638e-15	ENSG00000006283	CACNA1G	protein_coding
732.809	-0.497873	0.190424	-2.61455	0.0089345	0.0311272	ENSG00000006327	TNFRSF12A	protein_coding
1174.42	0.435823	0.0748052	5.82611	5.67345e-09	8.43489e-08	ENSG00000006432	MAP3K9	protein_coding
1257.68	-0.135751	0.0974414	-1.39315	0.163574	0.307146	ENSG00000006451	RALA	protein_coding
728.422	0.139519	0.0744254	1.87461	0.0608461	0.146173	ENSG00000006453	BAIAP2L1	protein_coding
886.085	0.436754	0.0906249	4.81935	1.44024e-06	1.39532e-05	ENSG00000006459	KDM7A	protein_coding
1242.31	0.691872	0.0921019	7.51203	5.82177e-14	1.88264e-12	ENSG00000006468	ETV1	protein_coding
855.755	-0.0658904	0.0663643	-0.992859	0.320779	0.497434	ENSG00000006530	AGK	protein_coding
57.0799	-0.221597	0.237223	-0.934127	0.350238	0.528613	ENSG00000006534	ALDH3B1	protein_coding
26.0962	-0.753362	0.315089	-2.39095	0.0168049	0.0525881	ENSG00000006555	TTC22	protein_coding
1110.52	0.453276	0.0998963	4.53747	5.69337e-06	4.87275e-05	ENSG00000006576	PHTF2	protein_coding
131.386	0.921512	0.147142	6.26272	3.78312e-10	6.82666e-09	ENSG00000006606	CCL26	protein_coding
503.083	0.030136	0.0888549	0.33916	0.73449	0.843869	ENSG00000006607	FARP2	protein_coding
84.9572	0.096055	0.194563	0.493696	0.621521	0.763506	ENSG00000006611	USH1C	protein_coding
469.977	-0.331333	0.0917685	-3.61053	0.000305569	0.00174098	ENSG00000006625	GGCT	protein_coding
830.296	-0.226865	0.103183	-2.19866	0.0279021	0.0789329	ENSG00000006634	DBF4	protein_coding
21.5845	0.269696	0.299157	0.901521	0.367311	0.545681	ENSG00000006638	TBXA2R	protein_coding
974.029	-0.926795	0.114929	-8.06408	7.37907e-16	2.98688e-14	ENSG00000006652	IFRD1	protein_coding
294.621	0.0275255	0.0995435	0.276517	0.782151	0.873825	ENSG00000006695	COX10	protein_coding
892.2	-0.22867	0.0748651	-3.05442	0.00225495	0.00972716	ENSG00000006704	GTF2IRD1	protein_coding
374.623	-0.0890691	0.0917435	-0.97085	0.331623	0.509604	ENSG00000006712	PAF1	protein_coding
1214.25	0.193337	0.0731848	2.64176	0.00824758	0.029111	ENSG00000006715	VPS41	protein_coding
539.084	0.103791	0.0903949	1.1482	0.250886	0.418864	ENSG00000006740	ARHGAP44	protein_coding
1799.49	0.30984	0.0641492	4.82999	1.3654e-06	1.33045e-05	ENSG00000006744	ELAC2	protein_coding
11.1026	0.365926	0.411329	0.889617	0.373671	0.552456	ENSG00000006747	SCIN	protein_coding
445.831	-0.854572	0.086184	-9.91567	3.55858e-23	3.05896e-21	ENSG00000006756	ARSD	protein_coding
183.703	-0.420028	0.12951	-3.24321	0.0011819	0.00562493	ENSG00000006757	PNPLA4	protein_coding
1098.62	0.242079	0.0563784	4.29383	1.75617e-05	0.000136112	ENSG00000006831	ADIPOR2	protein_coding
18.4601	-0.404121	0.347476	-1.16302	0.244821	0.411883	ENSG00000006837	CDKL3	protein_coding
2.16975	-1.11243	1.23886	-0.897945	0.369215		ENSG00000007001	UPP2	protein_coding
4.06343	-0.609633	0.686574	-0.887935	0.374576	0.553239	ENSG00000007038	PRSS21	protein_coding
855.225	-0.26586	0.102683	-2.58912	0.00962203	0.0330603	ENSG00000007047	MARK4	protein_coding
2612.93	0.741806	0.0909495	8.15624	3.45607e-16	1.45889e-14	ENSG00000007062	PROM1	protein_coding
430.452	-0.500807	0.134692	-3.71817	0.000200671	0.00120093	ENSG00000007080	CCDC124	protein_coding
2718.74	0.0609879	0.0712712	0.855716	0.392155	0.57086	ENSG00000007168	PAFAH1B1	protein_coding
24.5644	-0.273711	0.299662	-0.913398	0.361033	0.539254	ENSG00000007171	NOS2	protein_coding
12.8845	0.74045	0.388896	1.90398	0.0569124	0.138854	ENSG00000007174	DNAH9	protein_coding
3135.25	0.857594	0.0619325	13.8472	1.32211e-43	5.89685e-41	ENSG00000007202	BLTP2	protein_coding
294.111	0.234169	0.102196	2.29137	0.0219419	0.0650715	ENSG00000007237	GAS7	protein_coding
377.857	-0.614325	0.102511	-5.99275	2.06324e-09	3.30217e-08	ENSG00000007255	TRAPPC6A	protein_coding
315.101	-0.612489	0.132129	-4.63554	3.56002e-06	3.1806e-05	ENSG00000007264	MATK	protein_coding
11.8471	-0.764555	0.519924	-1.47051	0.141423	0.276655	ENSG00000007306	CEACAM7	protein_coding
15.6269	-0.263858	0.345375	-0.763974	0.444883	0.620479	ENSG00000007312	CD79B	protein_coding
463.571	-0.831194	0.256979	-3.23449	0.00121862	0.00577524	ENSG00000007314	SCN4A	protein_coding
288.626	0.209801	0.107396	1.95353	0.050757	0.127183	ENSG00000007341	ST7L	protein_coding
1.06808	-0.159545	1.40514	-0.113543	0.9096		ENSG00000007350	TKTL1	protein_coding
1.86392	1.68731	1.05731	1.59586	0.110521		ENSG00000007372	PAX6	protein_coding
337.453	-0.0448991	0.103134	-0.435346	0.663311	0.794246	ENSG00000007376	RPUSD1	protein_coding
1024.16	0.407849	0.0826645	4.93378	8.06541e-07	8.17223e-06	ENSG00000007384	RHBDF1	protein_coding
2057.98	0.420898	0.0807386	5.2131	1.85714e-07	2.12928e-06	ENSG00000007392	LUC7L	protein_coding
2037.29	-0.455974	0.105646	-4.31606	1.58838e-05	0.000124701	ENSG00000007402	CACNA2D2	protein_coding
124.195	0.206561	0.149963	1.37741	0.168385	0.313916	ENSG00000007516	BAIAP3	protein_coding
296.587	-0.189887	0.0966122	-1.96545	0.0493619	0.124452	ENSG00000007520	TSR3	protein_coding
658.124	0.13098	0.101287	1.29316	0.195954	0.350629	ENSG00000007541	PIGQ	protein_coding
599.306	-0.0522621	0.0910228	-0.574165	0.565856	0.720627	ENSG00000007545	CRAMP1	protein_coding
743.885	-0.269142	0.0878967	-3.06203	0.00219844	0.00950942	ENSG00000007866	TEAD3	protein_coding
1442.15	0.292931	0.0745546	3.92908	8.52721e-05	0.000560241	ENSG00000007923	DNAJC11	protein_coding
1.23055	-0.459094	1.59982	-0.286966	0.774139		ENSG00000007933	FMO3	protein_coding
818.166	0.0129374	0.0708242	0.182669	0.855058	0.922113	ENSG00000007944	MYLIP	protein_coding
8.96863	0.0461177	0.419082	0.110045	0.912374	0.953404	ENSG00000007952	NOX1	protein_coding
121.7	-0.258263	0.15043	-1.71683	0.0860098	0.19084	ENSG00000007968	E2F2	protein_coding
1677.88	-0.135815	0.0664396	-2.04419	0.0409349	0.107398	ENSG00000008018	PSMB1	protein_coding
73.2897	-0.519645	0.185231	-2.80539	0.00502551	0.0193136	ENSG00000008056	SYN1	protein_coding
9323.98	0.0161663	0.0687362	0.235193	0.814059	0.896007	ENSG00000008083	JARID2	protein_coding
774.11	-0.065819	0.0993575	-0.662446	0.507685	0.67483	ENSG00000008086	CDKL5	protein_coding
31.1576	-0.868128	0.281892	-3.07965	0.00207244	0.00902717	ENSG00000008118	CAMK1G	protein_coding
32.8952	0.0741816	0.263374	0.281659	0.778205	0.871022	ENSG00000008128	CDK11A	protein_coding
1351.87	0.104497	0.0718978	1.45341	0.14611	0.283014	ENSG00000008130	NADK	protein_coding
24.8304	-0.409476	0.310996	-1.31666	0.187953	0.340045	ENSG00000008226	DLEC1	protein_coding
401.694	0.186054	0.0796286	2.33652	0.0194641	0.0591176	ENSG00000008256	CYTH3	protein_coding
1019.65	0.694529	0.0914944	7.59095	3.17573e-14	1.06484e-12	ENSG00000008277	ADAM22	protein_coding
2188.4	0.756089	0.104486	7.23624	4.61302e-13	1.32835e-11	ENSG00000008282	SYPL1	protein_coding
769.918	0.196613	0.0974819	2.01692	0.0437043	0.113058	ENSG00000008283	CYB561	protein_coding
2100.18	0.332639	0.0776268	4.28511	1.82649e-05	0.000140796	ENSG00000008294	SPAG9	protein_coding
2566.6	0.326696	0.0967461	3.37684	0.000733226	0.00372827	ENSG00000008300	CELSR3	protein_coding
22433.2	0.589645	0.0577393	10.2122	1.74874e-24	1.73118e-22	ENSG00000008311	AASS	protein_coding
454.721	0.0623164	0.0913631	0.682074	0.495192	0.663801	ENSG00000008323	PLEKHG6	protein_coding
329.511	0.0808587	0.105809	0.764192	0.444753	0.620408	ENSG00000008324	SS18L2	protein_coding
152.905	-0.471924	0.131098	-3.59978	0.000318481	0.00180411	ENSG00000008382	MPND	protein_coding
4391.27	0.67709	0.107236	6.31405	2.71834e-10	5.04783e-09	ENSG00000008394	MGST1	protein_coding
575.884	0.153987	0.086043	1.78965	0.0735095	0.16963	ENSG00000008405	CRY1	protein_coding
14.1526	0.568588	0.372142	1.52788	0.126543	0.254626	ENSG00000008438	PGLYRP1	protein_coding
30.3293	-0.0473897	0.248973	-0.190341	0.849042	0.918299	ENSG00000008441	NFIX	protein_coding
107.672	0.462486	0.171715	2.69334	0.00707393	0.0255736	ENSG00000008513	ST3GAL1	protein_coding
1040	0.13514	0.102326	1.32068	0.186608	0.338128	ENSG00000008516	MMP25	protein_coding
25.7623	-0.501385	0.292779	-1.71251	0.0868035	0.192148	ENSG00000008517	IL32	protein_coding
1988.98	0.183423	0.11109	1.65112	0.0987132	0.211846	ENSG00000008710	PKD1	protein_coding
111.41	0.241574	0.146603	1.64781	0.0993924	0.212859	ENSG00000008735	MAPK8IP2	protein_coding
1821.63	0.228757	0.0672876	3.39969	0.000674629	0.0034631	ENSG00000008838	MED24	protein_coding
110.967	0.0591976	0.139572	0.424137	0.671466	0.799556	ENSG00000008853	RHOBTB2	protein_coding
802.236	0.429584	0.0818242	5.25009	1.52025e-07	1.77555e-06	ENSG00000008869	HEATR5B	protein_coding
3005.29	0.444231	0.0743569	5.9743	2.31076e-09	3.66113e-08	ENSG00000008952	SEC62	protein_coding
8073.01	-0.205195	0.101744	-2.01678	0.0437182	0.113082	ENSG00000008988	RPS20	protein_coding
13110.8	0.0478128	0.0705494	0.677722	0.497948	0.666114	ENSG00000009307	CSDE1	protein_coding
1565.13	0.165324	0.0732119	2.25816	0.0239356	0.0698707	ENSG00000009335	UBE3C	protein_coding
372.726	0.169562	0.103301	1.64145	0.100705	0.215105	ENSG00000009413	REV3L	protein_coding
589.851	0.50963	0.0874684	5.82645	5.66187e-09	8.42826e-08	ENSG00000009694	TENM1	protein_coding
9.54263	-0.818454	0.482122	-1.69761	0.0895822	0.196751	ENSG00000009709	PAX7	protein_coding
187.948	0.310032	0.121413	2.55353	0.0106638	0.036053	ENSG00000009724	MASP2	protein_coding
238.441	0.100851	0.111278	0.906299	0.364778	0.543112	ENSG00000009780	FAM76A	protein_coding
11.9515	0.699521	0.420284	1.6644	0.0960323	0.207429	ENSG00000009790	TRAF3IP3	protein_coding
826.692	0.682302	0.0892804	7.64224	2.13471e-14	7.30256e-13	ENSG00000009830	POMT2	protein_coding
945.744	0.00860976	0.110237	0.0781021	0.937747	0.967037	ENSG00000009844	VTA1	protein_coding
493.473	-0.555853	0.1328	-4.18564	2.84358e-05	0.000209537	ENSG00000009950	MLXIPL	protein_coding
2626.42	0.0591912	0.0639954	0.924928	0.355003	0.533294	ENSG00000009954	BAZ1B	protein_coding
791.39	-0.138396	0.0949029	-1.45829	0.144761	0.281069	ENSG00000010017	RANBP9	protein_coding
21.4689	-0.067509	0.327956	-0.205848	0.83691	0.911062	ENSG00000010030	ETV7	protein_coding
191.848	0.188245	0.11036	1.70573	0.0880579	0.194252	ENSG00000010072	SPRTN	protein_coding
861.931	0.181569	0.0714458	2.54135	0.0110424	0.03711	ENSG00000010165	METTL13	protein_coding
176.258	-0.506179	0.128743	-3.93171	8.43435e-05	0.000554911	ENSG00000010219	DYRK4	protein_coding
6067.79	0.512635	0.0656906	7.80378	6.00814e-15	2.2157e-13	ENSG00000010244	ZNF207	protein_coding
2825.2	0.113558	0.0676382	1.67891	0.0931695	0.202541	ENSG00000010256	UQCRC1	protein_coding
635.03	0.246927	0.0877777	2.81309	0.00490672	0.0189495	ENSG00000010270	STARD3NL	protein_coding
4879.45	0.814152	0.0985675	8.25984	1.45869e-16	6.43321e-15	ENSG00000010278	CD9	protein_coding
7.66955	0.289713	0.48103	0.602276	0.54699	0.706999	ENSG00000010282	HHATL	protein_coding
3721.83	0.25986	0.0653917	3.97389	7.0707e-05	0.000472827	ENSG00000010292	NCAPD2	protein_coding
283.854	-0.097918	0.125502	-0.780212	0.435266	0.612161	ENSG00000010295	IFFO1	protein_coding
40.2602	-0.663008	0.245339	-2.70242	0.00688377	0.0250193	ENSG00000010310	GIPR	protein_coding
221.85	0.275665	0.108932	2.53061	0.0113866	0.0379912	ENSG00000010318	PHF7	protein_coding
116.344	-0.341217	0.148131	-2.30349	0.0212515	0.063462	ENSG00000010319	SEMA3G	protein_coding
3400.16	-0.03328	0.0618341	-0.538214	0.590429	0.739178	ENSG00000010322	NISCH	protein_coding
22.2937	-0.442091	0.327505	-1.34988	0.177055	0.325814	ENSG00000010327	STAB1	protein_coding
223.652	-0.058536	0.104486	-0.560229	0.575323	0.728289	ENSG00000010361	FUZ	protein_coding
4.99312	0.132383	0.614794	0.215329	0.829511	0.906289	ENSG00000010379	SLC6A13	protein_coding
1577.63	0.0709577	0.0712648	0.995691	0.3194	0.495817	ENSG00000010404	IDS	protein_coding
1.44988	1.74831	1.51524	1.15382	0.248574		ENSG00000010438	PRSS3	protein_coding
201.467	0.0979449	0.106842	0.916725	0.359287	0.537475	ENSG00000010539	ZNF200	protein_coding
122.828	-0.0176344	0.133629	-0.131966	0.895011	0.944923	ENSG00000010610	CD4	protein_coding
49.5958	-0.27961	0.220919	-1.26567	0.205631	0.363705	ENSG00000010626	LRRC23	protein_coding
18.0876	-0.739911	0.37402	-1.97826	0.047899	0.121542	ENSG00000010671	BTK	protein_coding
78.0459	0.462364	0.159377	2.90107	0.00371887	0.0149051	ENSG00000010704	HFE	protein_coding
404.156	-0.325309	0.109827	-2.962	0.00305645	0.0126336	ENSG00000010803	SCMH1	protein_coding
1030	-0.373895	0.0789073	-4.73841	2.15406e-06	2.00788e-05	ENSG00000010810	FYN	protein_coding
619.287	0.141756	0.0907355	1.56229	0.118219	0.242164	ENSG00000010818	HIVEP2	protein_coding
9.22806	-1.3636	0.479586	-2.84329	0.0044651	0.0174579	ENSG00000010932	FMO1	protein_coding
951.855	-0.217021	0.0671579	-3.23151	0.00123138	0.00581704	ENSG00000011007	ELOA	protein_coding
897.699	0.222836	0.0856637	2.60129	0.0092874	0.0321395	ENSG00000011009	LYPLA2	protein_coding
1172.6	0.592804	0.0970364	6.10909	1.00202e-09	1.70285e-08	ENSG00000011021	CLCN6	protein_coding
1215.2	-0.177343	0.111647	-1.58843	0.112189	0.233023	ENSG00000011028	MRC2	protein_coding
1.51071	1.68522	1.31841	1.27822	0.201171		ENSG00000011052	NME1-NME2	protein_coding
1.27877	-0.446266	1.53282	-0.29114	0.770944		ENSG00000011083	SLC6A7	protein_coding
859.498	0.23181	0.100141	2.31484	0.0206216	0.0619722	ENSG00000011105	TSPAN9	protein_coding
955.934	0.215396	0.0672118	3.20474	0.00135186	0.00628821	ENSG00000011114	BTBD7	protein_coding
328.27	0.0329915	0.104543	0.315578	0.752323	0.854515	ENSG00000011132	APBA3	protein_coding
467.608	-0.236409	0.0859237	-2.75139	0.00593435	0.0221126	ENSG00000011143	MKS1	protein_coding
536.176	0.0797156	0.0932322	0.855022	0.392539	0.57124	ENSG00000011198	ABHD5	protein_coding
4355.86	0.826607	0.0926002	8.92663	4.39188e-19	2.48372e-17	ENSG00000011201	ANOS1	protein_coding
1501.28	0.0746496	0.0861331	0.866677	0.386119	0.564714	ENSG00000011243	AKAP8L	protein_coding
2029.33	0.0069488	0.0768168	0.0904593	0.927922	0.96187	ENSG00000011258	MBTD1	protein_coding
1057.06	-0.0628561	0.100652	-0.624488	0.532307	0.694898	ENSG00000011260	UTP18	protein_coding
900.832	-0.297619	0.07324	-4.06362	4.83185e-05	0.00033743	ENSG00000011275	RNF216	protein_coding
2196.34	-0.134758	0.0646367	-2.08486	0.0370824	0.0993529	ENSG00000011295	TTC19	protein_coding
7449.21	0.0383864	0.0589842	0.650791	0.515181	0.681422	ENSG00000011304	PTBP1	protein_coding
93.6804	-0.148902	0.187069	-0.795975	0.426046	0.60282	ENSG00000011332	DPF1	protein_coding
1209.62	-0.12009	0.0853528	-1.40698	0.159434	0.301509	ENSG00000011347	SYT7	protein_coding
2035.85	1.04467	0.0807312	12.9401	2.67451e-38	8.00288e-36	ENSG00000011376	LARS2	protein_coding
3459.31	0.337007	0.0888694	3.79216	0.000149345	0.00092612	ENSG00000011405	PIK3C2A	protein_coding
178.344	0.374924	0.131327	2.85488	0.00430533	0.0169369	ENSG00000011422	PLAUR	protein_coding
2914.32	1.02619	0.0810164	12.6664	9.07308e-37	2.30622e-34	ENSG00000011426	ANLN	protein_coding
872.705	-0.185952	0.087348	-2.12887	0.0332652	0.0910028	ENSG00000011451	WIZ	protein_coding
1360.47	0.0559667	0.0622214	0.899477	0.368399	0.546953	ENSG00000011454	RABGAP1	protein_coding
715.964	0.532228	0.113976	4.66964	3.01729e-06	2.73069e-05	ENSG00000011478	QPCTL	protein_coding
1311.05	-0.097714	0.0753116	-1.29746	0.194472	0.348611	ENSG00000011485	PPP5C	protein_coding
921.829	-0.526692	0.0712183	-7.39546	1.40917e-13	4.35086e-12	ENSG00000011523	CEP68	protein_coding
1152.52	0.563156	0.101874	5.52796	3.23981e-08	4.21496e-07	ENSG00000011566	MAP4K3	protein_coding
7.81491	0.410864	0.493551	0.832463	0.405147	0.58256	ENSG00000011590	ZBTB32	protein_coding
524.454	0.029095	0.0838657	0.346924	0.728648	0.840384	ENSG00000011638	LDAF1	protein_coding
209.734	0.545546	0.117968	4.62454	3.75436e-06	3.33519e-05	ENSG00000011677	GABRA3	protein_coding
1130.33	-0.0258427	0.0809463	-0.319258	0.749531	0.853312	ENSG00000012048	BRCA1	protein_coding
448.323	-0.334867	0.102653	-3.26213	0.00110579	0.00531403	ENSG00000012061	ERCC1	protein_coding
7.81795	-0.679672	0.484388	-1.40316	0.16057	0.303075	ENSG00000012124	CD22	protein_coding
286.56	-1.13897	0.130403	-8.73428	2.45215e-18	1.26564e-16	ENSG00000012171	SEMA3B	protein_coding
823.119	0.217389	0.0915664	2.37411	0.0175912	0.054572	ENSG00000012174	MBTPS2	protein_coding
204.194	-0.421275	0.13148	-3.20411	0.00135481	0.0063007	ENSG00000012211	PRICKLE3	protein_coding
4.66228	0.84544	0.683956	1.2361	0.21642	0.377732	ENSG00000012223	LTF	protein_coding
4436.89	0.795388	0.0692191	11.4909	1.46632e-30	2.40711e-28	ENSG00000012232	EXTL3	protein_coding
5656.02	0.721606	0.0706911	10.2079	1.82838e-24	1.78599e-22	ENSG00000012660	ELOVL5	protein_coding
82.2992	-0.156543	0.172989	-0.904931	0.365502	0.543745	ENSG00000012779	ALOX5	protein_coding
404.607	0.0536967	0.114684	0.468214	0.639632	0.776541	ENSG00000012822	CALCOCO1	protein_coding
518.576	0.00664686	0.0932297	0.0712955	0.943163	0.970309	ENSG00000012963	UBR7	protein_coding
1203.93	0.0939645	0.0742836	1.26494	0.205892	0.364012	ENSG00000012983	MAP4K5	protein_coding
233.258	-0.39427	0.118792	-3.319	0.000903399	0.00447516	ENSG00000013016	EHD3	protein_coding
1027.14	-0.074646	0.0829195	-0.900222	0.368002	0.546521	ENSG00000013275	PSMC4	protein_coding
399.519	0.107763	0.103671	1.03946	0.298589	0.473207	ENSG00000013288	MAN2B2	protein_coding
23.0866	0.400899	0.301896	1.32794	0.1842	0.334819	ENSG00000013293	SLC7A14	protein_coding
111.419	1.14131	0.156157	7.30871	2.69715e-13	7.98972e-12	ENSG00000013297	CLDN11	protein_coding
1910.19	-0.104743	0.0717614	-1.45961	0.144398	0.280637	ENSG00000013306	SLC25A39	protein_coding
282.165	-0.715448	0.142855	-5.0082	5.49415e-07	5.73405e-06	ENSG00000013364	MVP	protein_coding
690.896	-0.125735	0.0865608	-1.45256	0.146347	0.283309	ENSG00000013374	NUB1	protein_coding
1363.31	0.0959535	0.0791647	1.21207	0.225484	0.388669	ENSG00000013375	PGM3	protein_coding
176.22	-0.174924	0.119753	-1.46071	0.144096	0.280274	ENSG00000013392	RWDD2A	protein_coding
1080.15	-0.252789	0.105674	-2.39216	0.0167494	0.0524462	ENSG00000013441	CLK1	protein_coding
273.282	-0.165318	0.124212	-1.33093	0.183211	0.33359	ENSG00000013503	POLR3B	protein_coding
1366.27	0.621091	0.0651975	9.5263	1.62984e-21	1.20024e-19	ENSG00000013523	ANGEL1	protein_coding
328.857	-0.306049	0.114267	-2.67836	0.00739836	0.0265507	ENSG00000013561	RNF14	protein_coding
181.925	-0.129742	0.122873	-1.0559	0.291016	0.464911	ENSG00000013563	DNASE1L1	protein_coding
1888.85	0.0950026	0.0989478	0.960129	0.33699	0.515339	ENSG00000013573	DDX11	protein_coding
384.152	-0.291896	0.0926081	-3.15195	0.00162181	0.00734305	ENSG00000013583	HEBP1	protein_coding
33.0173	0.418971	0.30687	1.3653	0.172157	0.319211	ENSG00000013588	GPRC5A	protein_coding
34.7884	-0.631776	0.259081	-2.43853	0.0147472	0.0471741	ENSG00000013619	MAMLD1	protein_coding
4.83144	-1.36186	0.851677	-1.59904	0.109812	0.229559	ENSG00000013725	CD6	protein_coding
2205.11	0.261189	0.0630494	4.14261	3.43381e-05	0.000248232	ENSG00000013810	TACC3	protein_coding
1399.29	0.380201	0.0864057	4.40019	1.08157e-05	8.77391e-05	ENSG00000014123	UFL1	protein_coding
169.802	0.186777	0.117764	1.58603	0.112732	0.233802	ENSG00000014138	POLA2	protein_coding
372.712	-0.421037	0.0991679	-4.2457	2.17917e-05	0.000165319	ENSG00000014164	ZC3H3	protein_coding
2793.63	-0.261123	0.060712	-4.30101	1.70025e-05	0.000132342	ENSG00000014216	CAPN1	protein_coding
26.8088	1.3392	0.342066	3.91504	9.03901e-05	0.000589931	ENSG00000014257	ACP3	protein_coding
3652.41	-0.151121	0.0753348	-2.00599	0.044857	0.115484	ENSG00000014641	MDH1	protein_coding
2633.3	0.184127	0.0829032	2.22099	0.0263515	0.075387	ENSG00000014824	SLC30A9	protein_coding
182.526	0.165588	0.123368	1.34224	0.17952	0.328864	ENSG00000014914	MTMR11	protein_coding
677.788	-0.0403622	0.0886734	-0.455178	0.648981	0.783037	ENSG00000014919	COX15	protein_coding
1574.8	0.521411	0.087456	5.96198	2.49201e-09	3.92201e-08	ENSG00000015133	CCDC88C	protein_coding
18.7374	-0.515086	0.343477	-1.49962	0.133712	0.265393	ENSG00000015153	YAF2	protein_coding
1216.84	-0.135788	0.0732087	-1.8548	0.0636245	0.15139	ENSG00000015171	ZMYND11	protein_coding
23.0808	-1.01208	0.305989	-3.30758	0.000941046	0.0046306	ENSG00000015285	WAS	protein_coding
49.5938	-0.664033	0.220893	-3.00613	0.00264594	0.0111632	ENSG00000015413	DPEP1	protein_coding
293.205	-0.0832494	0.103114	-0.807356	0.419461	0.596969	ENSG00000015475	BID	protein_coding
273.985	-0.418327	0.122529	-3.41412	0.000639885	0.00330513	ENSG00000015479	MATR3	protein_coding
10.6466	-0.640737	0.482098	-1.32906	0.183828	0.334322	ENSG00000015520	NPC1L1	protein_coding
1437.64	0.221443	0.102952	2.15093	0.0314818	0.0869979	ENSG00000015532	XYLT2	protein_coding
141.056	-0.231791	0.378642	-0.612164	0.540429	0.702107	ENSG00000015568	RGPD5	protein_coding
1162.46	-0.202554	0.0784385	-2.58233	0.00981351	0.0336303	ENSG00000015676	NUDCD3	protein_coding
1.43744	4.11922	1.5184	2.71286	0.00667056		ENSG00000016082	ISL1	protein_coding
632.621	-0.141789	0.0903182	-1.56989	0.116442	0.239499	ENSG00000016391	CHDH	protein_coding
41.7053	-0.309769	0.221175	-1.40056	0.161346	0.304175	ENSG00000016402	IL20RA	protein_coding
1.15921	-0.448528	1.54905	-0.28955	0.772161		ENSG00000016602	CLCA4	protein_coding
976.124	0.231013	0.0795998	2.90218	0.0037057	0.0148574	ENSG00000016864	GLT8D1	protein_coding
4588.02	0.68969	0.0722512	9.54573	1.35152e-21	9.98393e-20	ENSG00000017260	ATP2C1	protein_coding
741.319	0.690753	0.102089	6.76618	1.32229e-11	3.03767e-10	ENSG00000017483	SLC38A5	protein_coding
1405.26	0.105212	0.081063	1.29791	0.19432	0.348443	ENSG00000017797	RALBP1	protein_coding
1022.19	0.064494	0.0679864	0.948631	0.342808	0.521169	ENSG00000018189	RUFY3	protein_coding
1225.85	0.599625	0.0913766	6.56214	5.30426e-11	1.10571e-09	ENSG00000018236	CNTN1	protein_coding
2.62592	-2.68971	1.21377	-2.21599	0.026692	0.0761492	ENSG00000018280	SLC11A1	protein_coding
470.953	0.0997246	0.0911956	1.09352	0.274163	0.446439	ENSG00000018408	WWTR1	protein_coding
1136.98	-0.0231471	0.0864273	-0.267821	0.788837	0.878471	ENSG00000018510	AGPS	protein_coding
3.35971	-1.67886	0.820974	-2.04496	0.0408587	0.107222	ENSG00000018607	ZNF285CP	transcribed_unprocessed_pseudogene
263.727	-0.0490274	0.098343	-0.498535	0.618107	0.760616	ENSG00000018610	STEEP1	protein_coding
2834.23	0.335141	0.0988392	3.39077	0.00069696	0.00356611	ENSG00000018625	ATP1A2	protein_coding
467.62	0.222561	0.114672	1.94084	0.0522771	0.130128	ENSG00000018699	TTC27	protein_coding
157.567	0.163384	0.122394	1.3349	0.181909	0.331802	ENSG00000018869	ZNF582	protein_coding
7.24555	-0.653468	0.600764	-1.08773	0.276715	0.449387	ENSG00000019102	VSIG2	protein_coding
1372.98	-0.136491	0.117894	-1.15775	0.246967	0.414724	ENSG00000019144	PHLDB1	protein_coding
1.66922	-1.84473	1.18562	-1.55593	0.119725		ENSG00000019186	CYP24A1	protein_coding
234.608	-0.297867	0.135123	-2.20441	0.0274953	0.0780199	ENSG00000019485	PRDM11	protein_coding
663.355	0.276133	0.0777351	3.55224	0.000381973	0.0021186	ENSG00000019505	SYT13	protein_coding
1.89674	-0.557731	1.09953	-0.507246	0.611982		ENSG00000019549	SNAI2	protein_coding
1259.19	-0.0565106	0.10375	-0.544682	0.585973	0.735947	ENSG00000019582	CD74	protein_coding
19.8545	0.261958	0.378064	0.692892	0.488377	0.657795	ENSG00000019991	HGF	protein_coding
396.319	-0.118878	0.107749	-1.10328	0.269905	0.441543	ENSG00000019995	ZRANB1	protein_coding
574.659	-0.0927023	0.0980362	-0.945593	0.344356	0.522836	ENSG00000020129	NCDN	protein_coding
161.555	0.636619	0.165605	3.8442	0.000120945	0.000765057	ENSG00000020181	ADGRA2	protein_coding
1.81323	1.0092	1.21285	0.832093	0.405356		ENSG00000020219	CCT8L1P	processed_pseudogene
420.195	-0.370173	0.101923	-3.63188	0.000281365	0.00161987	ENSG00000020256	ZFP64	protein_coding
304.936	-0.0629333	0.122977	-0.511748	0.608827	0.753006	ENSG00000020426	MNAT1	protein_coding
354.583	-0.0907124	0.121647	-0.7457	0.455849	0.630717	ENSG00000020577	SAMD4A	protein_coding
20.9491	0.601486	0.323081	1.86172	0.062643	0.149623	ENSG00000020633	RUNX3	protein_coding
1641.22	0.224694	0.0696685	3.22519	0.00125888	0.00591625	ENSG00000020922	MRE11	protein_coding
363.062	-0.986233	0.120491	-8.18513	2.72019e-16	1.1607e-14	ENSG00000021300	PLEKHB1	protein_coding
431.595	-0.346125	0.111038	-3.11718	0.00182589	0.00811471	ENSG00000021355	SERPINB1	protein_coding
7.45299	-0.978394	0.57161	-1.71165	0.0869621	0.192427	ENSG00000021461	CYP3A43	protein_coding
1.8587	-0.0554253	0.959691	-0.0577533	0.953945		ENSG00000021488	SLC7A9	protein_coding
1227.4	0.383887	0.0864036	4.44295	8.87342e-06	7.32654e-05	ENSG00000021574	SPAST	protein_coding
259.122	0.335941	0.116443	2.88503	0.00391372	0.015583	ENSG00000021645	NRXN3	protein_coding
186.308	0.0949922	0.148929	0.637836	0.523581	0.687951	ENSG00000021762	OSBPL5	protein_coding
2573.21	0.481361	0.0800837	6.01072	1.84695e-09	2.99247e-08	ENSG00000021776	AQR	protein_coding
1079.67	0.0400232	0.0711482	0.562533	0.573753	0.7274	ENSG00000021826	CPS1	protein_coding
1804.9	-0.49846	0.0871705	-5.71822	1.07647e-08	1.532e-07	ENSG00000022267	FHL1	protein_coding
491.025	-0.344543	0.0840471	-4.09941	4.14208e-05	0.000294392	ENSG00000022277	RTF2	protein_coding
24.2365	2.36097	0.354993	6.65074	2.91614e-11	6.33008e-10	ENSG00000022355	GABRA1	protein_coding
93.7127	-0.303204	0.153001	-1.98172	0.047511	0.120791	ENSG00000022556	NLRP2	protein_coding
665.213	0.726294	0.0821292	8.84331	9.29248e-19	5.04977e-17	ENSG00000022567	SLC45A4	protein_coding
2249.8	-0.208132	0.0704214	-2.95553	0.00312134	0.0128444	ENSG00000022840	RNF10	protein_coding
380.815	-0.425565	0.0838747	-5.07382	3.89907e-07	4.17815e-06	ENSG00000022976	ZNF839	protein_coding
669.107	0.311927	0.0873372	3.57153	0.000354903	0.00198757	ENSG00000023041	ZDHHC6	protein_coding
622.011	0.569828	0.100206	5.68654	1.29636e-08	1.82191e-07	ENSG00000023171	GRAMD1B	protein_coding
750.405	-0.053752	0.0792289	-0.678438	0.497494	0.665802	ENSG00000023191	RNH1	protein_coding
1850.39	0.181975	0.0696052	2.61439	0.00893868	0.0311333	ENSG00000023228	NDUFS1	protein_coding
3483.94	0.372239	0.0853684	4.36039	1.29831e-05	0.000103615	ENSG00000023287	RB1CC1	protein_coding
1522.32	0.682723	0.100785	6.77407	1.25213e-11	2.89053e-10	ENSG00000023318	ERP44	protein_coding
764.832	-0.243338	0.072121	-3.37402	0.000740781	0.00376345	ENSG00000023330	ALAS1	protein_coding
4.89471	0.719458	0.657608	1.09405	0.273932	0.446153	ENSG00000023445	BIRC3	protein_coding
1699.14	0.428547	0.0709963	6.03619	1.57794e-09	2.58495e-08	ENSG00000023516	AKAP11	protein_coding
226.291	-0.51087	0.113321	-4.50819	6.53841e-06	5.54183e-05	ENSG00000023572	GLRX2	protein_coding
319.238	-0.0269199	0.129239	-0.208295	0.834999	0.909987	ENSG00000023608	SNAPC1	protein_coding
423.826	-0.863996	0.109698	-7.87612	3.3769e-15	1.28339e-13	ENSG00000023697	DERA	protein_coding
2957.07	-0.0598595	0.0840211	-0.712434	0.476196	0.647761	ENSG00000023734	STRAP	protein_coding
24.415	0.689629	0.293066	2.35316	0.0186149	0.0570666	ENSG00000023839	ABCC2	protein_coding
133.333	-0.177565	0.145169	-1.22316	0.221271	0.383534	ENSG00000023892	DEF6	protein_coding
368.567	-0.0819083	0.0844442	-0.96997	0.332061	0.510045	ENSG00000023902	PLEKHO1	protein_coding
327.928	0.0252205	0.0981146	0.257051	0.797139	0.883992	ENSG00000023909	GCLM	protein_coding
1220.21	0.296043	0.070144	4.22051	2.43749e-05	0.000182688	ENSG00000024048	UBR2	protein_coding
481.353	-0.537145	0.0990819	-5.42122	5.91927e-08	7.38783e-07	ENSG00000024422	EHD2	protein_coding
719.161	0.604133	0.103851	5.81732	5.98002e-09	8.83511e-08	ENSG00000024526	DEPDC1	protein_coding
99.5512	-0.246717	0.182701	-1.35039	0.176892	0.325643	ENSG00000024862	CCDC28A	protein_coding
385.969	0.240101	0.10318	2.32701	0.019965	0.0603906	ENSG00000025039	RRAGD	protein_coding
420.414	-0.194103	0.118135	-1.64306	0.10037	0.214486	ENSG00000025156	HSF2	protein_coding
1665.75	0.211314	0.0773487	2.73197	0.00629575	0.0232448	ENSG00000025293	PHF20	protein_coding
80.3428	-0.119829	0.156472	-0.765819	0.443784	0.619664	ENSG00000025423	HSD17B6	protein_coding
222.014	-0.27911	0.106854	-2.61207	0.00899965	0.0313179	ENSG00000025434	NR1H3	protein_coding
10.0023	-0.330759	0.462843	-0.714626	0.47484	0.64655	ENSG00000025708	TYMP	protein_coding
619.708	-0.0746587	0.074742	-0.998886	0.31785	0.494177	ENSG00000025770	NCAPH2	protein_coding
619.986	-0.290208	0.0792143	-3.66358	0.000248713	0.00145745	ENSG00000025772	TOMM34	protein_coding
3487.03	0.217351	0.087245	2.49127	0.0127289	0.0417736	ENSG00000025796	SEC63	protein_coding
2125.73	0.0901058	0.0718053	1.25486	0.209528	0.36875	ENSG00000025800	KPNA6	protein_coding
865.289	-0.733661	0.116514	-6.29674	3.03961e-10	5.58735e-09	ENSG00000026025	VIM	protein_coding
61.6909	0.555775	0.222758	2.49497	0.0125967	0.0413978	ENSG00000026036	RTEL1-TNFRSF6B	protein_coding
260.765	-0.333315	0.135723	-2.45585	0.014055	0.0453022	ENSG00000026103	FAS	protein_coding
606.666	-0.0497047	0.0860287	-0.577769	0.56342	0.718725	ENSG00000026297	RNASET2	protein_coding
232.737	-0.169482	0.126693	-1.33774	0.18098	0.330711	ENSG00000026508	CD44	protein_coding
338.824	0.0310813	0.116938	0.265793	0.790399	0.879416	ENSG00000026559	KCNG1	protein_coding
1523.08	0.0369041	0.0733033	0.503444	0.614652	0.758021	ENSG00000026652	AGPAT4	protein_coding
272.536	-0.0965853	0.127761	-0.755986	0.449657	0.624858	ENSG00000026950	BTN3A1	protein_coding
540.592	0.273248	0.092395	2.95739	0.00310251	0.0127815	ENSG00000027001	MIPEP	protein_coding
225.781	-0.13315	0.102264	-1.30202	0.192911	0.346653	ENSG00000027075	PRKCH	protein_coding
4.07436	-2.20568	0.93925	-2.34834	0.0188571	0.0576144	ENSG00000027644	INSRR	protein_coding
855.026	0.167654	0.090751	1.84741	0.0646878	0.153299	ENSG00000027697	IFNGR1	protein_coding
300.624	0.00412317	0.102282	0.0403118	0.967845	0.983172	ENSG00000027847	B4GALT7	protein_coding
76.9468	-0.965081	0.194994	-4.94928	7.44882e-07	7.61061e-06	ENSG00000027869	SH2D2A	protein_coding
280.496	0.190481	0.119537	1.59349	0.11105	0.231287	ENSG00000028116	VRK2	protein_coding
68.5597	0.511069	0.205265	2.4898	0.0127813	0.0419116	ENSG00000028137	TNFRSF1B	protein_coding
2456.56	-0.0121118	0.0754804	-0.160463	0.872516	0.931668	ENSG00000028203	VEZT	protein_coding
318.436	-0.257834	0.101214	-2.54742	0.0108522	0.0365747	ENSG00000028277	POU2F2	protein_coding
944.817	0.272537	0.0706179	3.85931	0.000113705	0.000722743	ENSG00000028310	BRD9	protein_coding
910.691	0.238684	0.0747449	3.19332	0.00140648	0.00649877	ENSG00000028528	SNX1	protein_coding
411.937	0.19346	0.114396	1.69114	0.0908109	0.198859	ENSG00000028839	TBPL1	protein_coding
385.149	0.354533	0.101507	3.49271	0.000478154	0.00257415	ENSG00000029153	BMAL2	protein_coding
3843.12	0.320012	0.0821102	3.89734	9.72533e-05	0.000630546	ENSG00000029363	BCLAF1	protein_coding
1465.01	0.730789	0.071561	10.2121	1.75029e-24	1.73118e-22	ENSG00000029364	SLC39A9	protein_coding
324.933	0.611501	0.139976	4.36862	1.25032e-05	0.000100191	ENSG00000029534	ANK1	protein_coding
1.00568	-0.219443	1.58798	-0.13819	0.89009		ENSG00000029559	IBSP	protein_coding
302.641	-0.369507	0.101093	-3.65513	0.00025705	0.00149702	ENSG00000029639	TFB1M	protein_coding
1588.81	0.17687	0.0747357	2.36661	0.0179517	0.0554937	ENSG00000029725	RABEP1	protein_coding
3043.6	0.24179	0.0852505	2.83623	0.00456494	0.0177982	ENSG00000029993	HMGB3	protein_coding
2465.24	0.56221	0.0628357	8.9473	3.64275e-19	2.07496e-17	ENSG00000030066	NUP160	protein_coding
360.744	-0.223635	0.110989	-2.01492	0.0439132	0.113487	ENSG00000030110	BAK1	protein_coding
196.212	0.0701726	0.138373	0.507125	0.612067	0.75578	ENSG00000030419	IKZF2	protein_coding
3878.46	0.400708	0.0978549	4.09492	4.22313e-05	0.000299792	ENSG00000030582	GRN	protein_coding
570.991	-0.0489741	0.0911812	-0.537107	0.591194	0.739782	ENSG00000031003	FAM13B	protein_coding
107.483	0.908773	0.165565	5.48891	4.04431e-08	5.17335e-07	ENSG00000031081	ARHGAP31	protein_coding
320.013	-0.00433025	0.128861	-0.033604	0.973193	0.985914	ENSG00000031691	CENPQ	protein_coding
2158.86	-0.766381	0.104046	-7.36582	1.76057e-13	5.3152e-12	ENSG00000031698	SARS1	protein_coding
1162.81	-0.00336171	0.0654383	-0.0513722	0.959029	0.978695	ENSG00000031823	RANBP3	protein_coding
525.549	0.265729	0.0901996	2.94601	0.00321901	0.0131811	ENSG00000032219	ARID4A	protein_coding
342.133	-0.130646	0.100057	-1.30572	0.191648	0.34496	ENSG00000032389	EIPR1	protein_coding
2882.64	0.379203	0.0876846	4.32463	1.52791e-05	0.000120435	ENSG00000032444	PNPLA6	protein_coding
149.109	-0.13494	0.126879	-1.06353	0.287543	0.46111	ENSG00000032742	IFT88	protein_coding
527.22	0.46313	0.114176	4.05629	4.98593e-05	0.000347063	ENSG00000033011	ALG1	protein_coding
880.739	-0.437213	0.0989627	-4.41796	9.9637e-06	8.15554e-05	ENSG00000033030	ZCCHC8	protein_coding
230.782	-0.311157	0.105664	-2.94476	0.00323201	0.0132114	ENSG00000033050	ABCF2	protein_coding
544.859	0.561848	0.124935	4.49712	6.88815e-06	5.8174e-05	ENSG00000033100	CHPF2	protein_coding
104.855	0.565858	0.145318	3.89393	9.86347e-05	0.000637737	ENSG00000033122	LRRC7	protein_coding
926.95	0.325143	0.0888661	3.6588	0.000253396	0.00148085	ENSG00000033170	FUT8	protein_coding
1674.4	0.133673	0.0909874	1.46913	0.141797	0.277151	ENSG00000033178	UBA6	protein_coding
372.493	-0.420509	0.113774	-3.69598	0.000219036	0.00129672	ENSG00000033327	GAB2	protein_coding
1987.92	0.323883	0.0720272	4.49667	6.90259e-06	5.82751e-05	ENSG00000033627	ATP6V0A1	protein_coding
1185.98	-0.0446262	0.0884639	-0.504457	0.61394	0.75746	ENSG00000033800	PIAS1	protein_coding
4230.53	0.745148	0.0859896	8.66556	4.49304e-18	2.25501e-16	ENSG00000033867	SLC4A7	protein_coding
481.246	-0.234097	0.0790459	-2.96153	0.00306111	0.0126462	ENSG00000034053	APBA2	protein_coding
304.288	-0.0789474	0.0968675	-0.815004	0.41507	0.592614	ENSG00000034152	MAP2K3	protein_coding
1.24126	2.33604	1.50902	1.54805	0.121609		ENSG00000034239	CLXN	protein_coding
1702.59	-0.0726937	0.0983406	-0.739203	0.459784	0.634046	ENSG00000034510	TMSB10	protein_coding
160.932	-0.0295117	0.130212	-0.226643	0.820701	0.900612	ENSG00000034533	ASTE1	protein_coding
497.204	-0.0229462	0.0978065	-0.234608	0.814513	0.896214	ENSG00000034677	RNF19A	protein_coding
220.762	0.356324	0.148816	2.3944	0.0166476	0.0521926	ENSG00000034693	PEX3	protein_coding
416.031	0.172102	0.101995	1.68736	0.0915348	0.200073	ENSG00000034713	GABARAPL2	protein_coding
888.571	-0.0917825	0.0755766	-1.21443	0.224583	0.38767	ENSG00000035115	SH3YL1	protein_coding
1124.21	-0.290052	0.0593677	-4.88568	1.03071e-06	1.02288e-05	ENSG00000035141	FAM136A	protein_coding
12681.6	0.694751	0.0512058	13.5678	6.21454e-42	2.40829e-39	ENSG00000035403	VCL	protein_coding
916.817	0.448457	0.0919989	4.87459	1.09033e-06	1.07752e-05	ENSG00000035499	DEPDC1B	protein_coding
73.7386	-0.253078	0.199856	-1.2663	0.205405	0.363496	ENSG00000035664	DAPK2	protein_coding
610.303	-0.114026	0.0839035	-1.35901	0.174143	0.321883	ENSG00000035681	NSMAF	protein_coding
1440.1	0.338891	0.0880599	3.84842	0.000118883	0.000752821	ENSG00000035687	ADSS2	protein_coding
1515.3	0.411749	0.0727096	5.66293	1.48812e-08	2.05717e-07	ENSG00000035862	TIMP2	protein_coding
2049.4	0.123808	0.0779744	1.5878	0.112332	0.233177	ENSG00000035928	RFC1	protein_coding
1195.67	1.02884	0.0934818	11.0058	3.583e-28	4.81242e-26	ENSG00000036054	TBC1D23	protein_coding
1403.55	0.0135708	0.104151	0.130299	0.89633	0.945455	ENSG00000036257	CUL3	protein_coding
3.75358	0.576816	0.786453	0.73344	0.46329	0.636876	ENSG00000036448	MYOM2	protein_coding
41.9727	0.204353	0.260628	0.78408	0.432993	0.609813	ENSG00000036530	CYP46A1	protein_coding
1338.15	-0.0850591	0.0756966	-1.12368	0.261147	0.431602	ENSG00000036549	ZZZ3	protein_coding
110.229	0.246163	0.156983	1.56809	0.11686	0.240047	ENSG00000036672	USP2	protein_coding
15.6067	0.0158064	0.339252	0.046592	0.962838	0.980497	ENSG00000036828	CASR	protein_coding
506.843	-0.0266717	0.0915402	-0.291366	0.770771	0.866896	ENSG00000037042	TUBG2	protein_coding
240.184	-0.0039999	0.103782	-0.0385413	0.969256	0.984159	ENSG00000037241	RPL26L1	protein_coding
521.113	0.420363	0.0943614	4.45482	8.39629e-06	6.98627e-05	ENSG00000037280	FLT4	protein_coding
2413.53	0.162548	0.0582109	2.79239	0.00523201	0.0199525	ENSG00000037474	NSUN2	protein_coding
481.847	0.199342	0.0925157	2.15468	0.0311866	0.0863558	ENSG00000037637	FBXO42	protein_coding
670.057	0.62022	0.0835374	7.42446	1.13242e-13	3.53622e-12	ENSG00000037749	MFAP3	protein_coding
169.974	0.158639	0.118165	1.34252	0.179429	0.328763	ENSG00000037757	MRI1	protein_coding
146.033	-0.336739	0.121452	-2.7726	0.00556097	0.0209658	ENSG00000037897	METTL1	protein_coding
288.946	-0.21486	0.114814	-1.87138	0.0612926	0.147063	ENSG00000038002	AGA	protein_coding
298.67	-0.0138058	0.143445	-0.0962444	0.923326	0.959154	ENSG00000038210	PI4K2B	protein_coding
3801.68	0.271457	0.0757882	3.58178	0.000341255	0.00191824	ENSG00000038219	BOD1L1	protein_coding
1086.5	0.373194	0.108906	3.42675	0.000610848	0.00317568	ENSG00000038274	MAT2B	protein_coding
19.5067	1.45646	0.331116	4.39864	1.08929e-05	8.83052e-05	ENSG00000038295	TLL1	protein_coding
851.671	-0.0546751	0.0781988	-0.699181	0.484439	0.654717	ENSG00000038358	EDC4	protein_coding
2518.93	0.265087	0.0738348	3.59027	0.00033033	0.00186231	ENSG00000038382	TRIO	protein_coding
21409.3	0.666708	0.091053	7.32219	2.43951e-13	7.25379e-12	ENSG00000038427	VCAN	protein_coding
481.867	0.0669911	0.0790728	0.847208	0.396879	0.57529	ENSG00000038532	CLEC16A	protein_coding
4.66342	-1.0731	0.783132	-1.37027	0.170604	0.317102	ENSG00000038945	MSR1	protein_coding
22035.7	0.382929	0.0815507	4.6956	2.65829e-06	2.43335e-05	ENSG00000039068	CDH1	protein_coding
1965.65	0.0873188	0.0921639	0.947429	0.34342	0.521763	ENSG00000039123	MTREX	protein_coding
41.4411	-0.442497	0.263469	-1.6795	0.0930542	0.202466	ENSG00000039139	DNAH5	protein_coding
1593.84	0.351997	0.0768697	4.57914	4.66892e-06	4.05916e-05	ENSG00000039319	ZFYVE16	protein_coding
394.952	-0.55723	0.104424	-5.33623	9.4899e-08	1.13816e-06	ENSG00000039523	RIPOR1	protein_coding
3617.38	0.150668	0.0865452	1.74092	0.0816983	0.183921	ENSG00000039560	RAI14	protein_coding
10.8529	-0.476749	0.420959	-1.13253	0.257411	0.427133	ENSG00000039600	SOX30	protein_coding
693.667	0.086033	0.0832832	1.03302	0.301596	0.476598	ENSG00000039650	PNKP	protein_coding
141.648	0.0361145	0.126295	0.285955	0.774913	0.869272	ENSG00000039987	BEST2	protein_coding
1236.21	0.729673	0.074775	9.75825	1.70063e-22	1.37206e-20	ENSG00000040199	PHLPP2	protein_coding
958.674	-0.105845	0.104908	-1.00893	0.313007	0.488813	ENSG00000040275	SPDL1	protein_coding
901.381	0.0893157	0.0985422	0.90637	0.36474	0.543112	ENSG00000040341	STAU2	protein_coding
356.601	-0.0433578	0.109974	-0.394257	0.693392	0.815802	ENSG00000040487	SLC66A1	protein_coding
373.704	0.360508	0.119767	3.01008	0.0026118	0.0110408	ENSG00000040531	CTNS	protein_coding
426.07	0.184669	0.108756	1.69801	0.0895067	0.19664	ENSG00000040608	RTN4R	protein_coding
573.396	-0.469519	0.0785591	-5.97663	2.27796e-09	3.61644e-08	ENSG00000040633	PHF23	protein_coding
4.82834	-1.23668	0.78526	-1.57487	0.115286	0.237657	ENSG00000040731	CDH10	protein_coding
1368.38	0.274899	0.0667839	4.11624	3.85104e-05	0.000275362	ENSG00000040933	INPP4A	protein_coding
20.8882	0.0187248	0.328864	0.0569378	0.954595	0.97664	ENSG00000041353	RAB27B	protein_coding
1763.79	-0.0843687	0.0878072	-0.96084	0.336633	0.514969	ENSG00000041357	PSMA4	protein_coding
941.612	0.0411129	0.067812	0.606277	0.544331	0.705181	ENSG00000041802	LSG1	protein_coding
54.5704	-0.735392	0.200836	-3.66165	0.000250599	0.00146704	ENSG00000041880	PARP3	protein_coding
467.101	0.269561	0.108961	2.47392	0.0133641	0.0434723	ENSG00000041982	TNC	protein_coding
122.785	-0.0630802	0.137889	-0.45747	0.647333	0.781847	ENSG00000041988	THAP3	protein_coding
402.393	-0.321342	0.0939918	-3.41883	0.000628903	0.00326166	ENSG00000042062	RIPOR3	protein_coding
739.601	0.0363558	0.0870388	0.417696	0.67617	0.803085	ENSG00000042088	TDP1	protein_coding
136.631	-0.523248	0.131709	-3.97275	7.10486e-05	0.000474843	ENSG00000042286	AIFM2	protein_coding
184.58	-0.0657236	0.146896	-0.447417	0.654574	0.787796	ENSG00000042317	SPATA7	protein_coding
155.156	0.154294	0.117327	1.31507	0.188486	0.340808	ENSG00000042429	MED17	protein_coding
790.589	0.637373	0.0933339	6.82896	8.55334e-12	2.04648e-10	ENSG00000042445	RETSAT	protein_coding
396.47	-0.360196	0.0877932	-4.10278	4.08223e-05	0.000290575	ENSG00000042493	CAPG	protein_coding
885.588	0.0245479	0.0758844	0.323491	0.746324	0.851423	ENSG00000042753	AP2S1	protein_coding
11.2733	1.16431	0.432544	2.69178	0.00710728	0.0256659	ENSG00000042781	USH2A	protein_coding
25.0286	0.453343	0.285039	1.59046	0.111732	0.23238	ENSG00000042980	ADAM28	protein_coding
912.62	0.165928	0.0904627	1.83421	0.0666226	0.156971	ENSG00000043093	DCUN1D1	protein_coding
883.788	-0.479484	0.0790537	-6.06529	1.31713e-09	2.19111e-08	ENSG00000043143	JADE2	protein_coding
4290.34	-0.102239	0.0782799	-1.30606	0.191531	0.344828	ENSG00000043355	ZIC2	protein_coding
5.90492	0.849055	0.65338	1.29948	0.193779	0.347834	ENSG00000043462	LCP2	protein_coding
538.607	0.0781413	0.0878036	0.889955	0.37349	0.552257	ENSG00000043514	TRIT1	protein_coding
5.24148	-0.342529	0.682196	-0.502098	0.615598	0.758872	ENSG00000043591	ADRB1	protein_coding
1050	-0.267763	0.0942856	-2.83991	0.00451263	0.0176146	ENSG00000044090	CUL7	protein_coding
7776.16	-0.0400848	0.0714501	-0.561017	0.574786	0.72792	ENSG00000044115	CTNNA1	protein_coding
813.032	0.0414422	0.0689354	0.601175	0.547724	0.707405	ENSG00000044446	PHKA2	protein_coding
635.705	-0.202196	0.0999978	-2.022	0.0431759	0.111989	ENSG00000044459	CNTLN	protein_coding
46.3385	2.45128	0.420878	5.82421	5.73832e-09	8.52061e-08	ENSG00000044524	EPHA3	protein_coding
16237.8	1.41623	0.0927398	15.271	1.19263e-52	9.72157e-50	ENSG00000044574	HSPA5	protein_coding
13559.3	0.499567	0.0819725	6.09432	1.09901e-09	1.85303e-08	ENSG00000046604	DSG2	protein_coding
631.309	-0.207395	0.085817	-2.41671	0.0156614	0.0496274	ENSG00000046647	GEMIN8	protein_coding
856.976	-0.168971	0.0613642	-2.75358	0.00589477	0.0219824	ENSG00000046651	OFD1	protein_coding
6696.19	0.475047	0.0884007	5.3738	7.70962e-08	9.41363e-07	ENSG00000046653	GPM6B	protein_coding
1151.38	0.4828	0.0749717	6.43977	1.19657e-10	2.34542e-09	ENSG00000046889	PREX2	protein_coding
443.279	0.109828	0.0842953	1.30289	0.192612	0.346247	ENSG00000047056	WDR37	protein_coding
1050.05	0.0103593	0.0775894	0.133515	0.893786	0.944025	ENSG00000047188	YTHDC2	protein_coding
2024.59	-0.429678	0.0655972	-6.55025	5.74406e-11	1.18692e-09	ENSG00000047230	CTPS2	protein_coding
757.121	-0.0423874	0.0986023	-0.429883	0.667281	0.796699	ENSG00000047249	ATP6V1H	protein_coding
3023.21	0.424774	0.0772656	5.49758	3.8505e-08	4.94651e-07	ENSG00000047315	POLR2B	protein_coding
388.152	0.170338	0.136835	1.24484	0.213191	0.373334	ENSG00000047346	ATOSA	protein_coding
25.5558	-0.766176	0.338704	-2.26208	0.0236922	0.0692544	ENSG00000047365	ARAP2	protein_coding
5266.99	0.400549	0.0611522	6.55004	5.75222e-11	1.18757e-09	ENSG00000047410	TPR	protein_coding
23.3873	0.596798	0.322084	1.85293	0.0638923	0.151962	ENSG00000047457	CP	protein_coding
471.883	0.408027	0.0828784	4.9232	8.51386e-07	8.58248e-06	ENSG00000047578	KATNIP	protein_coding
160.349	-0.22455	0.130762	-1.71725	0.0859343	0.190742	ENSG00000047579	DTNBP1	protein_coding
163.999	-0.40696	0.140879	-2.88872	0.00386814	0.0154327	ENSG00000047597	XK	protein_coding
65.7986	-0.439999	0.18962	-2.32042	0.0203182	0.0612367	ENSG00000047617	ANO2	protein_coding
310.82	-0.175251	0.104185	-1.68211	0.0925466	0.201781	ENSG00000047621	C12orf4	protein_coding
42.6175	0.562651	0.216544	2.59833	0.0093679	0.0323801	ENSG00000047634	SCML1	protein_coding
1160.92	0.0433658	0.0659884	0.657173	0.51107	0.677804	ENSG00000047644	WWC3	protein_coding
13.1992	1.28053	0.386252	3.31527	0.000915533	0.00452389	ENSG00000047648	ARHGAP6	protein_coding
31.5755	-0.236323	0.28682	-0.823942	0.409972	0.587603	ENSG00000047662	FAM184B	protein_coding
4037.99	-0.0262299	0.0643638	-0.407526	0.683622	0.808692	ENSG00000047849	MAP4	protein_coding
888.817	-0.110812	0.0683013	-1.6224	0.104717	0.221611	ENSG00000047932	GOPC	protein_coding
3476.01	0.212492	0.0660599	3.21665	0.00129696	0.00606147	ENSG00000048028	USP28	protein_coding
371.276	0.0961609	0.0888162	1.0827	0.278944	0.451609	ENSG00000048052	HDAC9	protein_coding
1002.15	-0.0411031	0.0778379	-0.52806	0.597458	0.744501	ENSG00000048140	TSPAN17	protein_coding
296.037	0.149023	0.0976897	1.52547	0.127142	0.255484	ENSG00000048162	NOP16	protein_coding
307.312	0.138333	0.109965	1.25797	0.208404	0.367413	ENSG00000048342	CC2D2A	protein_coding
1226.53	1.31563	0.105769	12.4387	1.61019e-35	3.69547e-33	ENSG00000048392	RRM2B	protein_coding
140.027	0.0362415	0.122905	0.294874	0.76809	0.865066	ENSG00000048405	ZNF800	protein_coding
159.383	0.105219	0.137227	0.766752	0.443229	0.619128	ENSG00000048471	SNX29	protein_coding
66.8303	2.71208	0.215185	12.6034	2.02109e-36	4.92541e-34	ENSG00000048540	LMO3	protein_coding
575.78	-0.173042	0.11705	-1.47836	0.139311	0.273792	ENSG00000048544	MRPS10	protein_coding
146.814	-0.242426	0.152815	-1.58641	0.112647	0.233667	ENSG00000048545	GUCA1A	protein_coding
2056.36	-0.117358	0.0767472	-1.52915	0.126226	0.254184	ENSG00000048649	RSF1	protein_coding
1497.16	0.638128	0.0902865	7.06781	1.57393e-12	4.18988e-11	ENSG00000048707	VPS13D	protein_coding
1089.53	-0.0647511	0.0984904	-0.657436	0.510901	0.677694	ENSG00000048740	CELF2	protein_coding
1542.09	0.20847	0.0569936	3.65778	0.000254413	0.00148475	ENSG00000048828	FAM120A	protein_coding
1499.39	-0.089125	0.0844899	-1.05486	0.291489	0.465417	ENSG00000048991	R3HDM1	protein_coding
151.841	0.0685937	0.152784	0.448959	0.653461	0.786876	ENSG00000049089	COL9A2	protein_coding
257.548	1.02438	0.134556	7.61302	2.67757e-14	9.08106e-13	ENSG00000049130	KITLG	protein_coding
305.247	-0.288537	0.114464	-2.52076	0.0117103	0.038901	ENSG00000049167	ERCC8	protein_coding
132.304	0.269252	0.144813	1.85932	0.0629822	0.15031	ENSG00000049192	ADAMTS6	protein_coding
1376.41	0.0349591	0.086028	0.406369	0.684471	0.809294	ENSG00000049239	H6PD	protein_coding
682.92	0.0705525	0.119427	0.590758	0.554682	0.712268	ENSG00000049245	VAMP3	protein_coding
612.487	-1.14006	0.0774982	-14.7107	5.50126e-49	3.61234e-46	ENSG00000049246	PER3	protein_coding
11.5584	-0.0869827	0.423139	-0.205565	0.83713	0.911097	ENSG00000049247	UTS2	protein_coding
45.594	0.665025	0.211454	3.14501	0.00166081	0.00749091	ENSG00000049283	EPN3	protein_coding
1728.38	0.758975	0.0849392	8.93551	4.05321e-19	2.29769e-17	ENSG00000049323	LTBP1	protein_coding
2135.96	0.0622826	0.0862877	0.721802	0.470416	0.643082	ENSG00000049449	RCN1	protein_coding
141.518	-0.256949	0.126962	-2.02384	0.042987	0.111581	ENSG00000049540	ELN	protein_coding
626.7	-0.126664	0.0770016	-1.64495	0.09998	0.213788	ENSG00000049541	RFC2	protein_coding
2723.05	0.134078	0.0657234	2.04004	0.0413462	0.108285	ENSG00000049618	ARID1B	protein_coding
1761.64	0.642824	0.0728585	8.82291	1.11527e-18	5.9647e-17	ENSG00000049656	CLPTM1L	protein_coding
2107.46	0.449343	0.0764916	5.87441	4.24347e-09	6.43847e-08	ENSG00000049759	NEDD4L	protein_coding
17.1323	-0.562346	0.35995	-1.56229	0.118219	0.242164	ENSG00000049768	FOXP3	protein_coding
230.387	-0.375341	0.1282	-2.92777	0.00341401	0.0138452	ENSG00000049769	PPP1R3F	protein_coding
1889.54	0.321497	0.0912512	3.5232	0.000426362	0.00233359	ENSG00000049860	HEXB	protein_coding
783.199	-0.0785297	0.0785544	-0.999685	0.317463	0.493782	ENSG00000049883	PTCD2	protein_coding
65.476	0.0528105	0.198433	0.266138	0.790133	0.879376	ENSG00000050030	NEXMIF	protein_coding
1160.9	0.647571	0.0943257	6.86527	6.63645e-12	1.60737e-10	ENSG00000050130	JKAMP	protein_coding
599.923	0.0994838	0.0894534	1.11213	0.266082	0.437225	ENSG00000050165	DKK3	protein_coding
315.655	0.34484	0.113516	3.03782	0.00238297	0.0102086	ENSG00000050327	ARHGEF5	protein_coding
3616.42	0.362699	0.0934635	3.88065	0.000104177	0.00066883	ENSG00000050344	NFE2L3	protein_coding
524.952	-0.0407812	0.0920351	-0.443105	0.65769	0.789997	ENSG00000050393	MCUR1	protein_coding
1454.21	0.639159	0.0563823	11.3361	8.68859e-30	1.31007e-27	ENSG00000050405	LIMA1	protein_coding
1166.08	0.117315	0.0693239	1.69228	0.0905932	0.198419	ENSG00000050426	LETMD1	protein_coding
1588.29	0.298917	0.0857336	3.48657	0.00048925	0.00262551	ENSG00000050438	SLC4A8	protein_coding
867.771	0.283293	0.110023	2.57484	0.0100285	0.0342282	ENSG00000050555	LAMC3	protein_coding
24.1625	0.420017	0.292772	1.43462	0.151395	0.290424	ENSG00000050628	PTGER3	protein_coding
1145.86	0.122183	0.0922702	1.32418	0.185442	0.336662	ENSG00000050748	MAPK9	protein_coding
337.804	-0.157806	0.120299	-1.31178	0.189593	0.342278	ENSG00000050767	COL23A1	protein_coding
1024.08	-0.197952	0.0965654	-2.04993	0.0403715	0.106215	ENSG00000050820	BCAR1	protein_coding
685.638	-0.124624	0.0755316	-1.64996	0.0989517	0.212165	ENSG00000051009	FHIP1B	protein_coding
370.919	-0.895086	0.255087	-3.50895	0.00044988	0.00244084	ENSG00000051108	HERPUD1	protein_coding
366.81	-0.531355	0.122634	-4.33284	1.47197e-05	0.000116335	ENSG00000051128	HOMER3	protein_coding
5.09268	0.175593	0.728307	0.241097	0.80948	0.892463	ENSG00000051180	RAD51	protein_coding
1013.79	0.0298702	0.0788212	0.378961	0.704717	0.824072	ENSG00000051341	POLQ	protein_coding
810.642	0.119249	0.106447	1.12026	0.262602	0.43325	ENSG00000051382	PIK3CB	protein_coding
1623.13	0.116896	0.1804	0.647986	0.516994	0.682864	ENSG00000051523	CYBA	protein_coding
587.559	-0.228394	0.166458	-1.37208	0.170038	0.316374	ENSG00000051596	THOC3	protein_coding
524.868	-0.0684799	0.0756138	-0.905654	0.365119	0.543449	ENSG00000051620	HEBP2	protein_coding
839.474	0.319227	0.0756731	4.21851	2.45927e-05	0.000184203	ENSG00000051825	MPHOSPH9	protein_coding
2592.79	0.100446	0.0650053	1.5452	0.122299	0.248412	ENSG00000052126	PLEKHA5	protein_coding
2486.53	-0.122696	0.0894132	-1.37224	0.169988	0.316331	ENSG00000052344	PRSS8	protein_coding
1780.89	0.148039	0.0721965	2.0505	0.0403159	0.106104	ENSG00000052723	SIKE1	protein_coding
851.314	-0.0129777	0.0856847	-0.151458	0.879614	0.935367	ENSG00000052749	RRP12	protein_coding
330.322	-0.117941	0.114862	-1.02681	0.30451	0.479786	ENSG00000052795	FNIP2	protein_coding
1870.28	1.69521	0.183942	9.216	3.08386e-20	1.95441e-18	ENSG00000052802	MSMO1	protein_coding
5026.23	0.0445439	0.0588653	0.75671	0.449224	0.624512	ENSG00000052841	TTC17	protein_coding
3.04436	0.493855	0.809923	0.609755	0.542024	0.703426	ENSG00000052850	ALX4	protein_coding
101.843	-0.0362584	0.15658	-0.231565	0.816876	0.897895	ENSG00000053108	FSTL4	protein_coding
3868.28	0.773075	0.0657018	11.7664	5.81464e-32	1.05733e-29	ENSG00000053254	FOXN3	protein_coding
6.26739	0.673047	0.686384	0.980569	0.326805	0.504331	ENSG00000053328	METTL24	protein_coding
278.487	-0.183807	0.105769	-1.73783	0.0822416	0.184731	ENSG00000053371	AKR7A2	protein_coding
696.573	-0.202353	0.082681	-2.4474	0.0143893	0.0462283	ENSG00000053372	MRTO4	protein_coding
1200.91	0.161295	0.0799419	2.01766	0.0436267	0.112907	ENSG00000053438	NNAT	protein_coding
93.4378	-0.322212	0.166642	-1.93356	0.0531671	0.131936	ENSG00000053501	USE1	protein_coding
250.973	0.501317	0.101436	4.94223	7.72357e-07	7.85617e-06	ENSG00000053524	MCF2L2	protein_coding
86.2526	0.607422	0.181208	3.35206	0.000802112	0.00402828	ENSG00000053702	NRIP2	protein_coding
49.7177	-0.145732	0.199135	-0.731824	0.464276	0.637897	ENSG00000053747	LAMA3	protein_coding
1271.61	0.383303	0.0895802	4.27888	1.87833e-05	0.000144537	ENSG00000053770	AP5M1	protein_coding
1027.39	0.355769	0.0752965	4.7249	2.30227e-06	2.13342e-05	ENSG00000053900	ANAPC4	protein_coding
136.988	-0.251888	0.135099	-1.86447	0.0622559	0.148894	ENSG00000053918	KCNQ1	protein_coding
478.067	-0.0366013	0.100255	-0.365083	0.715049	0.831516	ENSG00000054116	TRAPPC3	protein_coding
3341.67	0.102512	0.0767505	1.33566	0.181661	0.331503	ENSG00000054118	THRAP3	protein_coding
639.308	-0.0103469	0.0978576	-0.105734	0.915793	0.954912	ENSG00000054148	PHPT1	protein_coding
181.032	-0.257205	0.148769	-1.72889	0.0838288	0.18737	ENSG00000054179	ENTPD2	protein_coding
97.2177	-0.236054	0.162222	-1.45514	0.145632	0.282318	ENSG00000054219	LY75	protein_coding
1167.93	-0.00832372	0.0770449	-0.108037	0.913966	0.953978	ENSG00000054267	ARID4B	protein_coding
65.9763	0.819356	0.198994	4.11748	3.83036e-05	0.000273967	ENSG00000054277	OPN3	protein_coding
165.8	-0.362733	0.133293	-2.72132	0.00650213	0.0238693	ENSG00000054282	SDCCAG8	protein_coding
276.405	0.0181436	0.108343	0.167463	0.867006	0.928627	ENSG00000054356	PTPRN	protein_coding
16.7569	-0.00149179	0.345345	-0.0043197	0.996553	0.99815	ENSG00000054392	HHAT	protein_coding
4746.46	0.233957	0.0610641	3.83134	0.000127446	0.000802746	ENSG00000054523	KIF1B	protein_coding
7.19947	0.847538	0.480832	1.76265	0.07796	0.177338	ENSG00000054598	FOXC1	protein_coding
290.194	-0.0986202	0.109403	-0.901443	0.367353	0.545708	ENSG00000054611	TBC1D22A	protein_coding
4710.53	0.706865	0.0797924	8.8588	8.0879e-19	4.43596e-17	ENSG00000054654	SYNE2	protein_coding
1608.58	0.0219067	0.0653847	0.335044	0.737592	0.845649	ENSG00000054690	PLEKHH1	protein_coding
607.574	0.0344952	0.100269	0.344025	0.730828	0.84183	ENSG00000054793	ATP9A	protein_coding
8.07142	0.239057	0.552291	0.432847	0.665126	0.795396	ENSG00000054938	CHRDL2	protein_coding
1101.92	0.375034	0.0661566	5.66889	1.4373e-08	1.99391e-07	ENSG00000054965	FAM168A	protein_coding
124.905	0.407777	0.156212	2.61041	0.00904335	0.0314376	ENSG00000054967	RELT	protein_coding
670.674	0.337748	0.095947	3.52015	0.000431297	0.00235732	ENSG00000054983	GALC	protein_coding
1894.51	-0.136402	0.0856548	-1.59247	0.11128	0.231664	ENSG00000055044	NOP58	protein_coding
938.108	0.0732367	0.0789925	0.927135	0.353857	0.532079	ENSG00000055070	SZRD1	protein_coding
630.14	-0.125922	0.0900743	-1.39798	0.162121	0.305222	ENSG00000055118	KCNH2	protein_coding
1504.46	-0.0777155	0.0933377	-0.832627	0.405055	0.582462	ENSG00000055130	CUL1	protein_coding
227.589	0.317325	0.12119	2.61841	0.00883402	0.0308642	ENSG00000055147	FAM114A2	protein_coding
1325.02	0.494332	0.0689626	7.16811	7.60399e-13	2.12221e-11	ENSG00000055163	CYFIP2	protein_coding
2675.19	0.299159	0.0950817	3.14633	0.00165332	0.00745997	ENSG00000055208	TAB2	protein_coding
631.77	0.150561	0.0844721	1.78237	0.0746882	0.171496	ENSG00000055211	GINM1	protein_coding
1806.13	0.17097	0.0846379	2.02001	0.043382	0.112409	ENSG00000055332	EIF2AK2	protein_coding
1482.63	-0.264003	0.0801288	-3.29473	0.000985162	0.00481063	ENSG00000055483	USP36	protein_coding
2362.18	0.519142	0.0782377	6.63544	3.23529e-11	6.97165e-10	ENSG00000055609	KMT2C	protein_coding
485.356	-0.111079	0.0936642	-1.18592	0.235653	0.401471	ENSG00000055732	MCOLN3	protein_coding
2.01928	-0.604504	1.01856	-0.59349	0.552853		ENSG00000055813	CCDC85A	protein_coding
2718.13	0.140168	0.0996087	1.40718	0.159373	0.301422	ENSG00000055917	PUM2	protein_coding
496.709	0.0233756	0.10031	0.233033	0.815736	0.897142	ENSG00000055950	MRPL43	protein_coding
7.5326	0.226172	0.517362	0.437164	0.661993	0.79331	ENSG00000055955	ITIH4	protein_coding
429.871	-0.305919	0.119143	-2.56767	0.0102385	0.0348591	ENSG00000056050	HPF1	protein_coding
3031.12	-0.0119919	0.0978688	-0.12253	0.902479	0.948696	ENSG00000056097	ZFR	protein_coding
642.33	0.237615	0.0916466	2.59273	0.00952177	0.0327969	ENSG00000056277	ZNF280C	protein_coding
30.1257	1.68388	0.27646	6.09088	1.12288e-09	1.88924e-08	ENSG00000056291	NPFFR2	protein_coding
916.263	-0.210523	0.1036	-2.03208	0.0421457	0.110038	ENSG00000056487	PHF21B	protein_coding
261.418	-1.26845	0.124257	-10.2083	1.82108e-24	1.78599e-22	ENSG00000056558	TRAF1	protein_coding
1463.18	0.0886779	0.0721438	1.22918	0.219004	0.381133	ENSG00000056586	RC3H2	protein_coding
515.656	-0.300161	0.0839101	-3.57718	0.000347323	0.00194835	ENSG00000056736	IL17RB	protein_coding
293.815	0.146575	0.0982204	1.49231	0.135619	0.268051	ENSG00000056972	TRAF3IP2	protein_coding
1807.61	-0.377396	0.0749443	-5.03569	4.76133e-07	5.0427e-06	ENSG00000056998	GYG2	protein_coding
2900.68	0.787193	0.0726264	10.8389	2.25072e-27	2.87594e-25	ENSG00000057019	DCBLD2	protein_coding
227.349	0.167897	0.124831	1.34499	0.178627	0.327769	ENSG00000057252	SOAT1	protein_coding
556.538	0.222021	0.0880839	2.52056	0.0117167	0.0389113	ENSG00000057294	PKP2	protein_coding
6.72098	0.17881	0.564013	0.317032	0.751219	0.854118	ENSG00000057468	MSH4	protein_coding
29.2142	-1.71937	0.296371	-5.80139	6.57665e-09	9.65024e-08	ENSG00000057593	F7	protein_coding
5691.01	-0.0576506	0.109576	-0.526124	0.598802	0.74539	ENSG00000057608	GDI2	protein_coding
8.3367	1.76201	0.529038	3.33059	0.000866613	0.00431268	ENSG00000057657	PRDM1	protein_coding
643.024	-0.0598353	0.116906	-0.511826	0.608773	0.753006	ENSG00000057663	ATG5	protein_coding
98.8913	-0.526034	0.16176	-3.25194	0.00114622	0.00547603	ENSG00000057704	TMCC3	protein_coding
700.979	-0.203933	0.073279	-2.78296	0.00538648	0.0204581	ENSG00000057757	PITHD1	protein_coding
4108.4	-0.322404	0.0595047	-5.41812	6.02289e-08	7.50923e-07	ENSG00000057935	MTA3	protein_coding
1175.98	-0.0982945	0.0718648	-1.36777	0.171384	0.31816	ENSG00000058056	USP13	protein_coding
1231.96	0.727855	0.0911016	7.98948	1.35504e-15	5.38349e-14	ENSG00000058063	ATP11B	protein_coding
1233.61	0.179481	0.085733	2.09349	0.0363058	0.0977041	ENSG00000058085	LAMC2	protein_coding
393.392	1.5025	0.119899	12.5315	5.02306e-36	1.17564e-33	ENSG00000058091	CDK14	protein_coding
4946.5	0.501162	0.0802532	6.24477	4.24438e-10	7.61828e-09	ENSG00000058262	SEC61A1	protein_coding
2596.43	0.181692	0.0803463	2.26136	0.023737	0.0693597	ENSG00000058272	PPP1R12A	protein_coding
128.513	-0.647245	0.161782	-4.00073	6.31466e-05	0.000427469	ENSG00000058335	RASGRF1	protein_coding
9.82363	-1.38617	0.481062	-2.88148	0.00395809	0.0157473	ENSG00000058404	CAMK2B	protein_coding
1602.56	0.434313	0.168259	2.58122	0.00984523	0.0336901	ENSG00000058453	CROCC	protein_coding
1486.05	0.129354	0.073252	1.76587	0.077417	0.176391	ENSG00000058600	POLR3E	protein_coding
3206.64	0.0573056	0.0775185	0.739251	0.459755	0.634043	ENSG00000058668	ATP2B4	protein_coding
7.75018	1.28248	0.609939	2.10264	0.0354969	0.0959641	ENSG00000058673	ZC3H11A	protein_coding
567.164	-0.168937	0.0919667	-1.83694	0.0662188	0.156238	ENSG00000058729	RIOK2	protein_coding
637.766	0.6233	0.107136	5.81782	5.96188e-09	8.81933e-08	ENSG00000058799	YIPF1	protein_coding
4412.85	0.691074	0.0986348	7.00639	2.44552e-12	6.29735e-11	ENSG00000058804	NDC1	protein_coding
2.10311	-0.702381	1.04031	-0.675163	0.499572		ENSG00000058866	DGKG	protein_coding
703.101	-0.0956154	0.110456	-0.865645	0.386685	0.565192	ENSG00000059122	FLYWCH1	protein_coding
570.123	0.032828	0.103465	0.317287	0.751026	0.854017	ENSG00000059145	UNKL	protein_coding
20.289	-0.0039516	0.305207	-0.0129473	0.98967	0.994466	ENSG00000059377	TBXAS1	protein_coding
383.769	-0.387842	0.0851244	-4.55618	5.20922e-06	4.486e-05	ENSG00000059378	PARP12	protein_coding
3758.91	0.653533	0.074015	8.82973	1.04925e-18	5.6371e-17	ENSG00000059573	ALDH18A1	protein_coding
2069.02	-0.437642	0.0649261	-6.74062	1.57711e-11	3.5813e-10	ENSG00000059588	TARBP1	protein_coding
344.643	-0.134069	0.0857363	-1.56373	0.117881	0.241639	ENSG00000059691	GATB	protein_coding
154.318	-0.0438208	0.130237	-0.336469	0.736517	0.845171	ENSG00000059728	MXD1	protein_coding
591.574	-0.0856729	0.1223	-0.700514	0.483607	0.654303	ENSG00000059758	CDK17	protein_coding
310.716	0.141414	0.106252	1.33092	0.183214	0.33359	ENSG00000059769	DNAJC25	protein_coding
34883.8	0.258817	0.0833519	3.10511	0.00190211	0.00840291	ENSG00000059804	SLC2A3	protein_coding
230.483	-0.6452	0.121599	-5.30595	1.12085e-07	1.33345e-06	ENSG00000059915	PSD	protein_coding
672.351	0.066279	0.0843112	0.786124	0.431795	0.608762	ENSG00000060069	CTDP1	protein_coding
3691.18	-0.0012962	0.0612147	-0.0211747	0.983106	0.99081	ENSG00000060138	YBX3	protein_coding
43.5683	-0.291441	0.209836	-1.3889	0.164864	0.309177	ENSG00000060140	STYK1	protein_coding
5189.52	-0.27325	0.0868802	-3.14513	0.00166011	0.00748918	ENSG00000060237	WNK1	protein_coding
3749.12	0.294297	0.0883797	3.32992	0.000868722	0.00432083	ENSG00000060339	CCAR1	protein_coding
588.907	0.199609	0.112591	1.77287	0.0762503	0.174288	ENSG00000060491	OGFR	protein_coding
11.6995	-1.10757	0.423207	-2.61709	0.00886839	0.0309614	ENSG00000060558	GNA15	protein_coding
9.71704	-0.715632	0.458147	-1.56201	0.118285	0.242204	ENSG00000060566	CREB3L3	protein_coding
532.753	0.263297	0.0775806	3.39385	0.000689173	0.00353162	ENSG00000060642	PIGV	protein_coding
1950.06	0.592766	0.0973803	6.08712	1.14957e-09	1.93277e-08	ENSG00000060656	PTPRU	protein_coding
908.397	-0.0520243	0.0646397	-0.804835	0.420915	0.598245	ENSG00000060688	SNRNP40	protein_coding
7.16264	0.749596	0.504611	1.48549	0.137413	0.27085	ENSG00000060709	RIMBP2	protein_coding
880.696	0.730713	0.0721528	10.1273	4.18075e-24	3.96902e-22	ENSG00000060718	COL11A1	protein_coding
5604.34	0.213307	0.0760758	2.80387	0.00504931	0.0193855	ENSG00000060749	QSER1	protein_coding
121.173	0.0509994	0.146553	0.347992	0.727846	0.840074	ENSG00000060762	MPC1	protein_coding
231.763	-0.0843613	0.110995	-0.760043	0.447229	0.622532	ENSG00000060971	ACAA1	protein_coding
7601.05	0.17098	0.0896069	1.90811	0.0563767	0.137945	ENSG00000060982	BCAT1	protein_coding
1297.65	-0.0853462	0.0902367	-0.945803	0.344249	0.522772	ENSG00000061273	HDAC7	protein_coding
228.862	-0.129578	0.115926	-1.11777	0.263667	0.434524	ENSG00000061337	LZTS1	protein_coding
4.94694	0.109411	0.641411	0.170578	0.864555	0.927784	ENSG00000061455	PRDM6	protein_coding
5.43662	-0.897386	0.812963	-1.10385	0.26966	0.441233	ENSG00000061492	WNT8A	protein_coding
117.599	-0.0467393	0.180491	-0.258956	0.795669	0.883168	ENSG00000061656	SPAG4	protein_coding
6447.62	0.36167	0.0992641	3.64351	0.000268942	0.00155593	ENSG00000061676	NCKAP1	protein_coding
791.069	-0.0458989	0.113351	-0.404928	0.68553	0.81006	ENSG00000061794	MRPS35	protein_coding
35.5344	1.11996	0.293675	3.8136	0.000136955	0.000856024	ENSG00000061918	GUCY1B1	protein_coding
1597.39	0.565801	0.0616024	9.18472	4.12603e-20	2.56671e-18	ENSG00000061936	SFSWAP	protein_coding
867.697	-0.14535	0.112851	-1.28798	0.197753	0.353046	ENSG00000061938	TNK2	protein_coding
1113.16	-0.0562908	0.0636929	-0.883784	0.376813	0.555329	ENSG00000061987	MON2	protein_coding
6460.39	0.284972	0.0816053	3.49208	0.000479275	0.00257783	ENSG00000062038	CDH3	protein_coding
1.19891	2.34745	1.60833	1.45956	0.144412		ENSG00000062096	ARSF	protein_coding
3255.95	-0.0502962	0.0798496	-0.629887	0.528769	0.692075	ENSG00000062194	GPBP1	protein_coding
173.879	-0.687511	0.135009	-5.09231	3.53718e-07	3.82854e-06	ENSG00000062282	DGAT2	protein_coding
71.925	-0.0254792	0.182774	-0.139402	0.889132	0.941133	ENSG00000062370	ZNF112	protein_coding
2657.66	0.0234767	0.0626206	0.374904	0.707732	0.825984	ENSG00000062485	CS	protein_coding
9.10905	0.208175	0.466661	0.446095	0.655528	0.788402	ENSG00000062524	LTK	protein_coding
7.65064	0.462583	0.549547	0.841754	0.399926	0.577947	ENSG00000062582	MRPS24	protein_coding
844.658	-0.0557052	0.0623311	-0.893699	0.371483	0.550253	ENSG00000062598	ELMO2	protein_coding
1947.16	-0.00117332	0.088751	-0.0132203	0.989452	0.994331	ENSG00000062650	WAPL	protein_coding
2040.34	0.407624	0.0862119	4.72817	2.26557e-06	2.1027e-05	ENSG00000062716	VMP1	protein_coding
419.12	-0.0364292	0.102887	-0.35407	0.723287	0.836855	ENSG00000062725	APPBP2	protein_coding
1301.14	0.0558761	0.0818925	0.68231	0.495043	0.663711	ENSG00000062822	POLD1	protein_coding
152.251	-0.414684	0.140952	-2.94203	0.00326072	0.0133058	ENSG00000063015	SEZ6	protein_coding
11695.2	0.466424	0.0813499	5.73355	9.83506e-09	1.40733e-07	ENSG00000063046	EIF4B	protein_coding
54.5587	0.121638	0.190216	0.639475	0.522514	0.687046	ENSG00000063127	SLC6A16	protein_coding
612.711	-0.0834496	0.101717	-0.820411	0.411982	0.589483	ENSG00000063169	BICRA	protein_coding
376.819	0.18806	0.103589	1.81545	0.0694551	0.162206	ENSG00000063176	SPHK2	protein_coding
8848.33	-0.279466	0.0839055	-3.33072	0.000866222	0.00431178	ENSG00000063177	RPL18	protein_coding
1624.24	-0.746841	0.0843363	-8.85551	8.33033e-19	4.55835e-17	ENSG00000063180	CA11	protein_coding
575.608	-0.312567	0.0857795	-3.64384	0.000268601	0.00155472	ENSG00000063241	ISOC2	protein_coding
2337.94	0.00821296	0.0817764	0.100432	0.920001	0.956878	ENSG00000063244	U2AF2	protein_coding
1626.82	-0.232084	0.0954643	-2.43111	0.0150528	0.0479947	ENSG00000063245	EPN1	protein_coding
671.708	-0.253957	0.0739459	-3.43435	0.000593968	0.00310294	ENSG00000063322	MED29	protein_coding
90.7522	1.18518	0.170367	6.95663	3.48511e-12	8.7643e-11	ENSG00000063438	AHRR	protein_coding
2.70278	0.0314506	0.868929	0.0361946	0.971127	0.984848	ENSG00000063515	GSC2	protein_coding
544.195	-0.12524	0.0878909	-1.42495	0.154171	0.293879	ENSG00000063587	ZNF275	protein_coding
404.783	0.270459	0.0844923	3.20099	0.00136957	0.00635682	ENSG00000063601	MTMR1	protein_coding
1334.63	0.644791	0.112057	5.75415	8.70768e-09	1.25589e-07	ENSG00000063660	GPC1	protein_coding
316.709	-0.301277	0.109227	-2.75827	0.00581077	0.0217309	ENSG00000063761	ADCK1	protein_coding
254.88	-0.0898638	0.141158	-0.63662	0.524372	0.688531	ENSG00000063854	HAGH	protein_coding
1386.88	-0.110012	0.0864887	-1.27198	0.20338	0.360802	ENSG00000063978	RNF4	protein_coding
141.536	-0.696458	0.135174	-5.1523	2.57312e-07	2.849e-06	ENSG00000064012	CASP8	protein_coding
169.548	-0.447752	0.132369	-3.3826	0.000718039	0.0036605	ENSG00000064042	LIMCH1	protein_coding
1041.02	0.144066	0.116162	1.24021	0.214897	0.375597	ENSG00000064102	INTS13	protein_coding
1533.82	0.665931	0.0728439	9.1419	6.13658e-20	3.74839e-18	ENSG00000064115	TM7SF3	protein_coding
11.7772	-1.10489	0.465508	-2.37351	0.0176198	0.0546463	ENSG00000064195	DLX3	protein_coding
41.4766	-0.504939	0.245929	-2.05319	0.0400545	0.105663	ENSG00000064199	SPA17	protein_coding
21.8351	-1.23746	0.315127	-3.92685	8.60659e-05	0.000564985	ENSG00000064201	TSPAN32	protein_coding
2.12923	-0.696562	1.07752	-0.646449	0.517988		ENSG00000064205	CCN5	protein_coding
433.114	-0.0803078	0.10271	-0.78189	0.434279	0.611001	ENSG00000064225	ST3GAL6	protein_coding
69.9701	-0.264956	0.180871	-1.46489	0.142951	0.278929	ENSG00000064270	ATP2C2	protein_coding
766.214	0.668435	0.109422	6.10875	1.00415e-09	1.70524e-08	ENSG00000064300	NGFR	protein_coding
1061.42	0.755712	0.0797044	9.48144	2.5081e-21	1.81137e-19	ENSG00000064309	CDON	protein_coding
890.878	0.0812604	0.0783015	1.03779	0.299369	0.474156	ENSG00000064313	TAF2	protein_coding
1347.43	-0.115092	0.0830537	-1.38576	0.165821	0.310385	ENSG00000064393	HIPK2	protein_coding
2680.91	-0.163953	0.0689421	-2.37812	0.0174011	0.0541028	ENSG00000064419	TNPO3	protein_coding
2.3414	-2.27921	0.989464	-2.30348	0.0212518		ENSG00000064489	BORCS8-MEF2B	protein_coding
289.793	-0.650044	0.115243	-5.64062	1.69435e-08	2.31653e-07	ENSG00000064490	RFXANK	protein_coding
1233.76	0.0566321	0.117586	0.481621	0.630075	0.769774	ENSG00000064545	TMEM161A	protein_coding
848.018	0.180388	0.0940931	1.91712	0.0552227	0.135796	ENSG00000064547	LPAR2	protein_coding
1225.49	0.221563	0.0946759	2.34023	0.0192719	0.0586846	ENSG00000064601	CTSA	protein_coding
6665.1	0.440094	0.0671395	6.55491	5.56755e-11	1.15449e-09	ENSG00000064607	SUGP2	protein_coding
597.786	0.704355	0.116324	6.05511	1.40323e-09	2.32452e-08	ENSG00000064651	SLC12A2	protein_coding
315.487	-0.360577	0.107443	-3.35598	0.000790845	0.00398185	ENSG00000064652	SNX24	protein_coding
18.9283	-1.20199	0.369672	-3.25149	0.001148	0.00548344	ENSG00000064655	EYA2	protein_coding
4562.73	-0.48202	0.069781	-6.90761	4.92889e-12	1.21242e-10	ENSG00000064666	CNN2	protein_coding
851.897	0.285918	0.103572	2.76056	0.0057702	0.0216202	ENSG00000064687	ABCA7	protein_coding
253.848	0.270776	0.114823	2.3582	0.0183636	0.056457	ENSG00000064692	SNCAIP	protein_coding
705.331	0.0452283	0.0971878	0.465371	0.641666	0.777824	ENSG00000064703	DDX20	protein_coding
1152.57	-0.0491968	0.107045	-0.459591	0.64581	0.780925	ENSG00000064726	BTBD1	protein_coding
443.968	0.270485	0.0975341	2.77324	0.0055502	0.0209386	ENSG00000064763	FAR2	protein_coding
28.1586	-0.155873	0.297953	-0.523148	0.600871	0.746493	ENSG00000064787	BCAS1	protein_coding
964.619	-0.136304	0.0902633	-1.51008	0.131024	0.260955	ENSG00000064932	SBNO2	protein_coding
1129.59	-0.0500484	0.0918086	-0.545138	0.585659	0.735621	ENSG00000064933	PMS1	protein_coding
920.081	-0.0615484	0.0755217	-0.814977	0.415086	0.592614	ENSG00000064961	HMG20B	protein_coding
40.6203	0.113824	0.258384	0.440523	0.659558	0.791597	ENSG00000064989	CALCRL	protein_coding
623.008	0.2704	0.0815095	3.31741	0.000908567	0.00449793	ENSG00000064995	TAF11	protein_coding
1112.98	0.235781	0.0723417	3.25927	0.001117	0.00535813	ENSG00000064999	ANKS1A	protein_coding
4673.64	0.190321	0.060308	3.15582	0.00160048	0.00726164	ENSG00000065000	AP3D1	protein_coding
516.236	-0.19825	0.0949963	-2.08692	0.0368951	0.0989236	ENSG00000065029	ZNF76	protein_coding
179.15	-0.229414	0.113257	-2.02561	0.0428051	0.111243	ENSG00000065054	NHERF2	protein_coding
282.436	-0.0472134	0.102129	-0.462292	0.643872	0.779458	ENSG00000065057	NTHL1	protein_coding
1213.85	-0.681219	0.178948	-3.8068	0.000140778	0.000876907	ENSG00000065060	BLTP3A	protein_coding
1687.57	0.0489576	0.0942054	0.519691	0.603279	0.748762	ENSG00000065135	GNAI3	protein_coding
10991.9	0.16977	0.0914007	1.85743	0.0632499	0.150798	ENSG00000065150	IPO5	protein_coding
1202.09	0.429593	0.0880796	4.87732	1.07537e-06	1.06407e-05	ENSG00000065154	OAT	protein_coding
873.158	0.175777	0.0790696	2.22307	0.026211	0.0750667	ENSG00000065183	WDR3	protein_coding
1669.08	0.391363	0.0791669	4.94352	7.67251e-07	7.8076e-06	ENSG00000065243	PKN2	protein_coding
810.113	-0.442398	0.0993908	-4.4511	8.54325e-06	7.08362e-05	ENSG00000065268	WDR18	protein_coding
917.691	0.484372	0.0814522	5.9467	2.73609e-09	4.2805e-08	ENSG00000065308	TRAM2	protein_coding
360.811	1.4696	0.114094	12.8807	5.78326e-38	1.68778e-35	ENSG00000065320	NTN1	protein_coding
678.841	-0.0496189	0.0779373	-0.636652	0.524352	0.688531	ENSG00000065328	MCM10	protein_coding
329.677	-0.0263572	0.0960587	-0.274386	0.783788	0.874827	ENSG00000065357	DGKA	protein_coding
2831.26	0.236484	0.0824317	2.86885	0.00411973	0.0163099	ENSG00000065361	ERBB3	protein_coding
1.48273	1.5598	1.23853	1.25939	0.207889		ENSG00000065371	ROPN1	protein_coding
20.7313	0.254565	0.319713	0.796229	0.425899	0.602712	ENSG00000065413	ANKRD44	protein_coding
2510.29	-0.0698631	0.0896397	-0.779378	0.435757	0.612371	ENSG00000065427	KARS1	protein_coding
433.353	-3.22159e-05	0.0995974	-0.000323461	0.999742	0.999868	ENSG00000065457	ADAT1	protein_coding
945.206	0.197576	0.0957575	2.06329	0.0390848	0.103742	ENSG00000065485	PDIA5	protein_coding
390.318	-0.204127	0.0868986	-2.34903	0.0188226	0.0575463	ENSG00000065491	TBC1D22B	protein_coding
1177.77	0.115371	0.103338	1.11644	0.264235	0.435074	ENSG00000065518	NDUFB4	protein_coding
3581.09	0.243641	0.0829799	2.93615	0.00332317	0.0135163	ENSG00000065526	SPEN	protein_coding
694.271	0.43199	0.093017	4.64421	3.41385e-06	3.06146e-05	ENSG00000065534	MYLK	protein_coding
1147.38	0.0113788	0.0909675	0.125086	0.900455	0.947877	ENSG00000065548	ZC3H15	protein_coding
837.257	0.312411	0.0842934	3.70624	0.000210363	0.00125007	ENSG00000065559	MAP2K4	protein_coding
493.116	0.324865	0.0945845	3.43465	0.000593319	0.00310092	ENSG00000065600	PACC1	protein_coding
68.5416	-0.677262	0.196296	-3.45021	0.000560156	0.0029478	ENSG00000065609	SNAP91	protein_coding
1588.8	-0.0693804	0.0866047	-0.801116	0.423064	0.600209	ENSG00000065613	SLK	protein_coding
246.271	0.771419	0.114678	6.72682	1.73407e-11	3.91515e-10	ENSG00000065615	CYB5R4	protein_coding
23.7627	-0.358922	0.298574	-1.20212	0.229317	0.393412	ENSG00000065618	COL17A1	protein_coding
501.024	-0.402353	0.082026	-4.90518	9.33398e-07	9.3494e-06	ENSG00000065621	GSTO2	protein_coding
760.968	0.0949376	0.0845299	1.12312	0.261385	0.431878	ENSG00000065665	SEC61A2	protein_coding
256.161	0.581879	0.110857	5.24892	1.52996e-07	1.78513e-06	ENSG00000065675	PRKCQ	protein_coding
267.303	-0.386783	0.115343	-3.35334	0.000798421	0.00401267	ENSG00000065717	TLE2	protein_coding
856.246	0.201858	0.0710836	2.83972	0.00451527	0.017622	ENSG00000065802	ASB1	protein_coding
436.396	0.0191998	0.128247	0.14971	0.880994	0.935993	ENSG00000065809	FAM107B	protein_coding
161.12	-0.572113	0.127076	-4.50212	6.72797e-06	5.68821e-05	ENSG00000065833	ME1	protein_coding
2167.23	0.247526	0.0633693	3.90609	9.38002e-05	0.000609998	ENSG00000065882	TBC1D1	protein_coding
1609.94	-0.262252	0.0599252	-4.37633	1.20694e-05	9.70439e-05	ENSG00000065883	CDK13	protein_coding
2302.89	-1.06626	0.207492	-5.13882	2.7647e-07	3.04259e-06	ENSG00000065911	MTHFD2	protein_coding
1198.22	0.800151	0.0572268	13.9821	2.00493e-44	9.11432e-42	ENSG00000065923	SLC9A7	protein_coding
433.78	0.177651	0.085561	2.07631	0.0378657	0.101096	ENSG00000065970	FOXJ2	protein_coding
13041.5	-0.0743025	0.0690879	-1.07548	0.282161	0.455073	ENSG00000065978	YBX1	protein_coding
165.84	-0.168147	0.125018	-1.34498	0.178631	0.327769	ENSG00000065989	PDE4A	protein_coding
1043.15	0.0990715	0.0831969	1.19081	0.233729	0.398897	ENSG00000066027	PPP2R5A	protein_coding
212.926	-0.299625	0.113843	-2.6319	0.00849085	0.0298284	ENSG00000066032	CTNNA2	protein_coding
1918.23	-0.0537655	0.062168	-0.864841	0.387126	0.565557	ENSG00000066044	ELAVL1	protein_coding
48.8647	0.185701	0.227685	0.815605	0.414726	0.592333	ENSG00000066056	TIE1	protein_coding
1178.7	0.421788	0.0836627	5.04153	4.61832e-07	4.90442e-06	ENSG00000066084	DIP2B	protein_coding
2823.46	-0.159126	0.0695743	-2.28714	0.0221876	0.0656682	ENSG00000066117	SMARCD1	protein_coding
944.535	-0.0507575	0.0796501	-0.637256	0.523958	0.688103	ENSG00000066135	KDM4A	protein_coding
830.412	-0.151472	0.0756705	-2.00173	0.0453141	0.11642	ENSG00000066136	NFYC	protein_coding
22.1932	-0.66189	0.32242	-2.05288	0.0400842	0.105693	ENSG00000066185	ZMYND12	protein_coding
88.6429	-0.0130782	0.160626	-0.0814198	0.935108	0.965722	ENSG00000066230	SLC9A3	protein_coding
75.4135	-0.515428	0.188192	-2.73884	0.00616557	0.0228481	ENSG00000066248	NGEF	protein_coding
4577.95	1.09248	0.0939874	11.6237	3.12255e-31	5.34883e-29	ENSG00000066279	ASPM	protein_coding
647.256	0.413642	0.0975578	4.23997	2.23546e-05	0.000169317	ENSG00000066322	ELOVL1	protein_coding
5.02253	0.072812	0.673865	0.108051	0.913955	0.953978	ENSG00000066336	SPI1	protein_coding
144.846	-0.498084	0.141183	-3.52794	0.000418802	0.00229777	ENSG00000066379	POLR1H	protein_coding
38.9017	0.025734	0.223236	0.115277	0.908225	0.951436	ENSG00000066382	MPPED2	protein_coding
13.3317	0.733593	0.419579	1.7484	0.080394	0.181598	ENSG00000066405	CLDN18	protein_coding
600.447	0.0267376	0.0842739	0.31727	0.751039	0.854017	ENSG00000066422	ZBTB11	protein_coding
553.168	0.14488	0.0811514	1.78531	0.0742111	0.170732	ENSG00000066427	ATXN3	protein_coding
725.613	-0.292363	0.112058	-2.60903	0.0090798	0.0315319	ENSG00000066455	GOLGA5	protein_coding
7261.27	0.429244	0.070143	6.11955	9.38405e-10	1.60397e-08	ENSG00000066468	FGFR2	protein_coding
996.486	0.312948	0.09927	3.1525	0.00161881	0.00733083	ENSG00000066557	LRRC40	protein_coding
373.68	-0.018504	0.127862	-0.144718	0.884933	0.938406	ENSG00000066583	ISOC1	protein_coding
475.025	0.186499	0.0951858	1.95931	0.0500761	0.125917	ENSG00000066629	EML1	protein_coding
703.449	0.266667	0.075981	3.50965	0.000448699	0.00243498	ENSG00000066651	TRMT11	protein_coding
1405.68	0.277317	0.0837301	3.31203	0.000926207	0.00456613	ENSG00000066654	THUMPD1	protein_coding
334.571	-0.119502	0.0927189	-1.28887	0.197444	0.352578	ENSG00000066697	MSANTD3	protein_coding
1307.14	0.130769	0.1036	1.26225	0.206858	0.365245	ENSG00000066735	KIF26A	protein_coding
1239.39	0.0886229	0.0752295	1.17803	0.238783	0.405199	ENSG00000066739	ATG2B	protein_coding
4510.85	0.472111	0.0765737	6.16544	7.02887e-10	1.22083e-08	ENSG00000066777	ARFGEF1	protein_coding
131.686	0.254278	0.136993	1.85613	0.0634346	0.151101	ENSG00000066827	ZFAT	protein_coding
980.284	0.179229	0.0868208	2.06436	0.0389836	0.103514	ENSG00000066855	MTFR1	protein_coding
339.148	-0.0583482	0.120702	-0.483407	0.628807	0.768674	ENSG00000066923	STAG3	protein_coding
184.143	-0.360072	0.115124	-3.12768	0.00176191	0.00786589	ENSG00000066926	FECH	protein_coding
980.149	0.198507	0.0696338	2.85072	0.00436203	0.0171042	ENSG00000066933	MYO9A	protein_coding
1970.46	-0.171978	0.0678472	-2.53479	0.0112516	0.0376471	ENSG00000067057	PFKP	protein_coding
463.537	1.41923	0.135869	10.4456	1.5348e-25	1.69538e-23	ENSG00000067064	IDI1	protein_coding
7.38555	-1.46548	0.654289	-2.2398	0.025104	0.072517	ENSG00000067066	SP100	protein_coding
690.46	0.342838	0.0894451	3.83295	0.000126617	0.00079816	ENSG00000067082	KLF6	protein_coding
1075.4	-0.303071	0.0864267	-3.50668	0.000453735	0.00245667	ENSG00000067113	PLPP1	protein_coding
3444.77	0.403081	0.0767385	5.25266	1.49916e-07	1.75439e-06	ENSG00000067141	NEO1	protein_coding
3141.17	0.403577	0.0989396	4.07902	4.52254e-05	0.000318464	ENSG00000067167	TRAM1	protein_coding
483.98	-0.235163	0.0839036	-2.80277	0.00506653	0.0194276	ENSG00000067177	PHKA1	protein_coding
1191.65	0.0933885	0.107825	0.866114	0.386427	0.56499	ENSG00000067182	TNFRSF1A	protein_coding
342.09	-0.167775	0.104009	-1.61308	0.106727	0.224659	ENSG00000067191	CACNB1	protein_coding
257.01	-0.292777	0.124089	-2.35942	0.0183036	0.0563236	ENSG00000067208	EVI5	protein_coding
90.2797	-0.0619505	0.171933	-0.360317	0.71861	0.834135	ENSG00000067221	STOML1	protein_coding
17672.9	-0.255119	0.0787364	-3.24016	0.00119461	0.00567738	ENSG00000067225	PKM	protein_coding
805.498	0.403139	0.0939484	4.29107	1.77815e-05	0.0001375	ENSG00000067248	DHX29	protein_coding
1045.93	-0.00551101	0.115028	-0.04791	0.961788	0.980009	ENSG00000067334	DNTTIP2	protein_coding
847.751	0.0458532	0.0698426	0.656522	0.511488	0.678207	ENSG00000067365	METTL22	protein_coding
2013.87	0.485286	0.0659461	7.35882	1.85539e-13	5.58011e-12	ENSG00000067369	TP53BP1	protein_coding
1456.95	0.457419	0.0717583	6.37444	1.8363e-10	3.48941e-09	ENSG00000067445	TRO	protein_coding
848.525	0.150197	0.0989181	1.5184	0.128914	0.257904	ENSG00000067533	RRP15	protein_coding
5632.35	-0.0436851	0.109047	-0.400607	0.688709	0.812337	ENSG00000067560	RHOA	protein_coding
999.827	0.205241	0.0672236	3.05311	0.0022648	0.00976784	ENSG00000067596	DHX8	protein_coding
10.896	0.469597	0.460506	1.01974	0.307851	0.483284	ENSG00000067601	PMS2P4	transcribed_unprocessed_pseudogene
518.271	-0.0633179	0.105168	-0.602067	0.54713	0.70713	ENSG00000067606	PRKCZ	protein_coding
4308.21	0.882513	0.0951576	9.27422	1.78918e-20	1.17159e-18	ENSG00000067704	IARS2	protein_coding
2077.81	1.34178	0.0920333	14.5793	3.80349e-48	2.19294e-45	ENSG00000067715	SYT1	protein_coding
24.09	1.18997	0.300309	3.9625	7.41705e-05	0.000493784	ENSG00000067798	NAV3	protein_coding
361.155	0.0228888	0.0896782	0.255232	0.798544	0.884863	ENSG00000067829	IDH3G	protein_coding
124.018	-0.470366	0.155321	-3.02836	0.00245888	0.0104938	ENSG00000067836	ROGDI	protein_coding
2010.33	0.348499	0.105311	3.30925	0.000935464	0.00460985	ENSG00000067840	PDZD4	protein_coding
21.2512	0.171052	0.335943	0.50917	0.610633	0.754577	ENSG00000067842	ATP2B3	protein_coding
2734.61	0.220396	0.0979538	2.25	0.0244486	0.0710962	ENSG00000067900	ROCK1	protein_coding
549.156	-0.32169	0.0998072	-3.22311	0.00126806	0.00595002	ENSG00000067955	CBFB	protein_coding
603.508	0.58516	0.116423	5.02617	5.00367e-07	5.27102e-06	ENSG00000067992	PDK3	protein_coding
1099.77	0.355408	0.111547	3.18616	0.00144173	0.00664089	ENSG00000068001	HYAL2	protein_coding
540.907	0.207449	0.0864587	2.3994	0.0164219	0.0516289	ENSG00000068024	HDAC4	protein_coding
237.683	-0.233578	0.116971	-1.99689	0.0458371	0.11747	ENSG00000068028	RASSF1	protein_coding
1481.38	-0.263767	0.121914	-2.16355	0.0304987	0.0848687	ENSG00000068078	FGFR3	protein_coding
45.237	-0.583333	0.236968	-2.46165	0.01383	0.0446806	ENSG00000068079	IFI35	protein_coding
552.906	0.0760119	0.0791341	0.960546	0.33678	0.515151	ENSG00000068097	HEATR6	protein_coding
1164.55	-0.0514598	0.0847953	-0.606871	0.543937	0.704845	ENSG00000068120	COASY	protein_coding
415.602	0.151902	0.120598	1.25957	0.207823	0.366622	ENSG00000068137	PLEKHH3	protein_coding
725.652	-0.0421234	0.0784935	-0.536648	0.591511	0.739983	ENSG00000068305	MEF2A	protein_coding
1259.14	-0.238304	0.0652106	-3.65438	0.000257805	0.00150068	ENSG00000068308	OTUD5	protein_coding
2875.72	-0.595375	0.0729019	-8.16679	3.16697e-16	1.33925e-14	ENSG00000068323	TFE3	protein_coding
220.036	0.398036	0.120702	3.29766	0.000974925	0.00477346	ENSG00000068354	TBC1D25	protein_coding
2971.32	0.896592	0.0971973	9.22445	2.85007e-20	1.82088e-18	ENSG00000068366	ACSL4	protein_coding
335.015	-0.0634494	0.112232	-0.565343	0.571841	0.725707	ENSG00000068383	INPP5A	protein_coding
185.096	-0.0884835	0.117311	-0.754264	0.450691	0.62611	ENSG00000068394	GPKOW	protein_coding
1617.47	-0.442931	0.091133	-4.86027	1.17224e-06	1.15413e-05	ENSG00000068400	GRIPAP1	protein_coding
457.943	0.0548009	0.0825301	0.66401	0.506684	0.673915	ENSG00000068438	FTSJ1	protein_coding
2035.02	0.65424	0.0830293	7.87962	3.28383e-15	1.25002e-13	ENSG00000068489	PRR11	protein_coding
48.792	0.248113	0.220998	1.12269	0.261567	0.432149	ENSG00000068615	REEP1	protein_coding
6039.47	0.629293	0.0729397	8.62758	6.26647e-18	3.0623e-16	ENSG00000068650	ATP11A	protein_coding
1419.31	-0.159609	0.0940427	-1.69719	0.0896598	0.196885	ENSG00000068654	POLR1A	protein_coding
7396.91	0.395939	0.0893136	4.43313	9.28753e-06	7.6338e-05	ENSG00000068697	LAPTM4A	protein_coding
294.533	-0.156506	0.113079	-1.38404	0.166345	0.310972	ENSG00000068724	TTC7A	protein_coding
1929.91	0.199575	0.0723228	2.7595	0.00578902	0.0216701	ENSG00000068745	IP6K2	protein_coding
514.917	-0.203485	0.104782	-1.94198	0.0521398	0.129836	ENSG00000068784	SRBD1	protein_coding
1209.66	0.44209	0.111511	3.96454	7.35372e-05	0.000490366	ENSG00000068796	KIF2A	protein_coding
443.419	-0.37549	0.118353	-3.17262	0.00151069	0.00691008	ENSG00000068831	RASGRP2	protein_coding
2282.72	0.531501	0.0950984	5.58896	2.28433e-08	3.06292e-07	ENSG00000068878	PSME4	protein_coding
498.432	0.236332	0.100792	2.34476	0.0190393	0.0580662	ENSG00000068885	IFT80	protein_coding
174.328	-0.571602	0.1326	-4.31073	1.6272e-05	0.0001272	ENSG00000068903	SIRT2	protein_coding
879.366	0.623969	0.102184	6.1063	1.01965e-09	1.72909e-08	ENSG00000068912	ERLEC1	protein_coding
150.385	0.320915	0.134009	2.39472	0.016633	0.0521606	ENSG00000068971	PPP2R5B	protein_coding
453.939	-0.555502	0.0979661	-5.67034	1.42512e-08	1.97818e-07	ENSG00000068976	PYGM	protein_coding
158.394	0.66697	0.140148	4.75902	1.94531e-06	1.82989e-05	ENSG00000069020	MAST4	protein_coding
1.1857	4.46326	3.83683	1.16327	0.244721		ENSG00000069122	ADGRF5	protein_coding
1326.01	-0.249539	0.121818	-2.04846	0.0405148	0.106485	ENSG00000069188	SDK2	protein_coding
1660.35	0.324208	0.0980057	3.30805	0.000939476	0.00462576	ENSG00000069248	NUP133	protein_coding
13152.4	-0.0268194	0.0914819	-0.293167	0.769395	0.865977	ENSG00000069275	NUCKS1	protein_coding
1350.93	-0.022856	0.0929658	-0.245853	0.805796	0.889978	ENSG00000069329	VPS35	protein_coding
1626.43	0.0512479	0.0912418	0.561671	0.57434	0.727771	ENSG00000069345	DNAJA2	protein_coding
45.6303	-0.657557	0.246281	-2.66994	0.00758646	0.0271023	ENSG00000069399	BCL3	protein_coding
199.464	-0.337979	0.113953	-2.96596	0.00301736	0.0125026	ENSG00000069424	KCNAB2	protein_coding
1058.81	0.0466056	0.0908637	0.512918	0.608008	0.752616	ENSG00000069482	GAL	protein_coding
376.281	-0.48624	0.104816	-4.63899	3.5012e-06	3.13622e-05	ENSG00000069493	CLEC2D	protein_coding
210.173	0.143572	0.14088	1.01911	0.308152	0.483724	ENSG00000069509	FUNDC1	protein_coding
44.6188	-0.699584	0.223089	-3.13589	0.00171334	0.00767513	ENSG00000069535	MAOB	protein_coding
1023.61	0.386444	0.12328	3.13468	0.0017204	0.00769944	ENSG00000069667	RORA	protein_coding
347.324	-0.388591	0.14343	-2.70928	0.00674286	0.0245941	ENSG00000069696	DRD4	protein_coding
181.609	0.961479	0.12292	7.82201	5.1985e-15	1.93829e-13	ENSG00000069702	TGFBR3	protein_coding
8.31476	-1.23102	0.532807	-2.31044	0.020864	0.0625518	ENSG00000069764	PLA2G10	protein_coding
29.4227	1.51569	0.24874	6.09347	1.10489e-09	1.86162e-08	ENSG00000069812	HES2	protein_coding
5459.28	0.525962	0.0815782	6.44734	1.13829e-10	2.24048e-09	ENSG00000069849	ATP1B3	protein_coding
240.707	-0.137085	0.137993	-0.99342	0.320505	0.497076	ENSG00000069869	NEDD4	protein_coding
197.39	0.0872886	0.128483	0.679379	0.496898	0.665279	ENSG00000069943	PIGB	protein_coding
2509.26	0.196058	0.109283	1.79405	0.0728054	0.168318	ENSG00000069956	MAPK6	protein_coding
494.489	0.164288	0.0974104	1.68655	0.0916899	0.20032	ENSG00000069966	GNB5	protein_coding
87.3898	-0.168436	0.175791	-0.958161	0.337981	0.516521	ENSG00000069974	RAB27A	protein_coding
1475.27	0.089464	0.0784728	1.14006	0.25426	0.423063	ENSG00000069998	HDHD5	protein_coding
746.009	0.406051	0.0713938	5.68749	1.28922e-08	1.81296e-07	ENSG00000070010	UFD1	protein_coding
4087.29	0.580503	0.0665018	8.72914	2.56627e-18	1.32166e-16	ENSG00000070018	LRP6	protein_coding
127.719	-0.0506274	0.141949	-0.356659	0.721347	0.835934	ENSG00000070019	GUCY2C	protein_coding
19.4053	-1.01341	0.3248	-3.12012	0.0018078	0.0080419	ENSG00000070031	SCT	protein_coding
1139.52	-0.0345421	0.0810932	-0.425956	0.67014	0.798822	ENSG00000070047	PHRF1	protein_coding
1191.16	0.230888	0.0796247	2.89971	0.00373508	0.014965	ENSG00000070061	ELP1	protein_coding
467.125	0.0353322	0.11262	0.313729	0.753727	0.855733	ENSG00000070081	NUCB2	protein_coding
2692.55	-0.480019	0.076083	-6.30915	2.80573e-10	5.18973e-09	ENSG00000070087	PFN2	protein_coding
152.492	-0.247815	0.13034	-1.9013	0.0572622	0.13952	ENSG00000070159	PTPN3	protein_coding
149.989	-0.289907	0.134525	-2.15505	0.031158	0.0862969	ENSG00000070182	SPTB	protein_coding
3.12892	2.34174	1.05722	2.215	0.0267601	0.0763158	ENSG00000070193	FGF10	protein_coding
5293.44	0.519852	0.0821386	6.32896	2.46826e-10	4.60515e-09	ENSG00000070214	SLC44A1	protein_coding
810.398	0.170122	0.0823775	2.06515	0.0389089	0.103368	ENSG00000070269	TMEM260	protein_coding
495.06	-0.053491	0.0954221	-0.560572	0.575089	0.728227	ENSG00000070366	SMG6	protein_coding
2291.25	0.174629	0.0978698	1.78429	0.0743759	0.170962	ENSG00000070367	EXOC5	protein_coding
586.151	-0.17725	0.0957211	-1.85173	0.0640643	0.152204	ENSG00000070371	CLTCL1	protein_coding
18.1577	-0.145376	0.310682	-0.467924	0.639839	0.776658	ENSG00000070388	FGF22	protein_coding
171.612	-0.576052	0.144238	-3.99375	6.50359e-05	0.000439127	ENSG00000070404	FSTL3	protein_coding
2858.18	0.705255	0.0908735	7.76085	8.43654e-15	3.04011e-13	ENSG00000070413	DGCR2	protein_coding
938.594	-0.196858	0.0775348	-2.53896	0.0111182	0.0373224	ENSG00000070423	RNF126	protein_coding
382.748	-0.631001	0.111671	-5.65053	1.59957e-08	2.19201e-07	ENSG00000070444	MNT	protein_coding
774.397	0.142632	0.102954	1.38539	0.165932	0.31046	ENSG00000070476	ZXDC	protein_coding
164.948	-0.00428945	0.121293	-0.0353644	0.971789	0.985004	ENSG00000070495	JMJD6	protein_coding
301.215	-0.0865721	0.112415	-0.770111	0.441234	0.617435	ENSG00000070501	POLB	protein_coding
192.813	-0.539649	0.113214	-4.76662	1.87343e-06	1.76579e-05	ENSG00000070540	WIPI1	protein_coding
10.1983	-0.189648	0.413014	-0.45918	0.646105	0.781014	ENSG00000070601	FRMPD1	protein_coding
1831.83	0.209123	0.0738024	2.83355	0.00460336	0.0179362	ENSG00000070610	GBA2	protein_coding
2586.35	0.271083	0.0785822	3.44967	0.000561272	0.00295302	ENSG00000070614	NDST1	protein_coding
196.256	-0.826886	0.466496	-1.77255	0.0763038	0.174393	ENSG00000070669	ASNS	protein_coding
483.71	-0.232596	0.0743032	-3.13036	0.00174593	0.00780487	ENSG00000070718	AP3M2	protein_coding
2.19347	-0.280824	1.28843	-0.217958	0.827462		ENSG00000070729	CNGB1	protein_coding
1.24271	0.759691	1.31541	0.57753	0.563581		ENSG00000070731	ST6GALNAC2	protein_coding
42639.4	0.193753	0.0778672	2.48825	0.0128374	0.0420599	ENSG00000070756	PABPC1	protein_coding
303.52	0.0321895	0.101602	0.316819	0.751381	0.854135	ENSG00000070759	TESK2	protein_coding
429.364	-0.319514	0.0976936	-3.27057	0.00107332	0.00518116	ENSG00000070761	CFAP20	protein_coding
2259.34	-0.199351	0.0674651	-2.95488	0.00312788	0.0128636	ENSG00000070770	CSNK2A2	protein_coding
521.737	-0.0942774	0.080487	-1.17134	0.241464	0.408247	ENSG00000070778	PTPN21	protein_coding
306.374	-0.235197	0.118572	-1.98357	0.0473034	0.120367	ENSG00000070785	EIF2B3	protein_coding
8.6485	0.197389	0.537426	0.367287	0.713405	0.830211	ENSG00000070808	CAMK2A	protein_coding
2913.34	0.0580838	0.0726339	0.799679	0.423897	0.600929	ENSG00000070814	TCOF1	protein_coding
13.1865	0.727359	0.402426	1.80744	0.0706943	0.164497	ENSG00000070831	CDC42	protein_coding
390.865	0.509498	0.104277	4.88599	1.02912e-06	1.02173e-05	ENSG00000070882	OSBPL3	protein_coding
179.958	-0.711359	0.131392	-5.414	6.16324e-08	7.67208e-07	ENSG00000070886	EPHA8	protein_coding
1.54642	-0.705162	1.09924	-0.641501	0.521197		ENSG00000070915	SLC12A3	protein_coding
527.995	0.337684	0.0937418	3.60228	0.00031544	0.00179032	ENSG00000070950	RAD18	protein_coding
2035.25	0.835868	0.0861544	9.70198	2.95697e-22	2.34563e-20	ENSG00000070961	ATP2B1	protein_coding
4.56526	-0.921478	0.765782	-1.20332	0.228854	0.392988	ENSG00000070985	TRPM5	protein_coding
796.428	0.0500568	0.0740142	0.676313	0.498842	0.666969	ENSG00000071051	NCK2	protein_coding
6345.25	-0.202059	0.0543901	-3.71501	0.000203198	0.00121329	ENSG00000071054	MAP4K4	protein_coding
211.07	0.718166	0.109833	6.5387	6.20562e-11	1.27229e-09	ENSG00000071073	MGAT4A	protein_coding
6091.53	-0.191587	0.0876029	-2.18699	0.0287433	0.0808789	ENSG00000071082	RPL31	protein_coding
4474.55	-0.139884	0.0651185	-2.14815	0.0317022	0.0875151	ENSG00000071127	WDR1	protein_coding
1337.23	0.547746	0.0767293	7.13868	9.42315e-13	2.58715e-11	ENSG00000071189	SNX13	protein_coding
105.737	-0.3797	0.166128	-2.28558	0.0222787	0.0658801	ENSG00000071205	ARHGAP10	protein_coding
494.808	-0.320854	0.10282	-3.12054	0.00180523	0.00803195	ENSG00000071242	RPS6KA2	protein_coding
222.034	0.290904	0.113402	2.56524	0.0103106	0.0350542	ENSG00000071243	ING3	protein_coding
285.587	0.28458	0.121757	2.33729	0.0194243	0.0590269	ENSG00000071246	VASH1	protein_coding
116.757	-0.556454	0.15648	-3.55608	0.000376433	0.00209081	ENSG00000071282	LMCD1	protein_coding
1433.68	0.109003	0.0705977	1.544	0.122589	0.248877	ENSG00000071462	BUD23	protein_coding
1687.14	0.718068	0.0862816	8.32238	8.62171e-17	3.86734e-15	ENSG00000071537	SEL1L	protein_coding
693.845	0.339699	0.0816467	4.1606	3.17415e-05	0.000231155	ENSG00000071539	TRIP13	protein_coding
2066.28	0.318389	0.0885716	3.59471	0.000324753	0.00183525	ENSG00000071553	ATP6AP1	protein_coding
4951.15	-0.240899	0.0682965	-3.52726	0.000419889	0.00230228	ENSG00000071564	TCF3	protein_coding
1980.14	0.350572	0.0654529	5.3561	8.50387e-08	1.02983e-06	ENSG00000071575	TRIB2	protein_coding
3799.59	-0.0686388	0.059543	-1.15276	0.249009	0.416884	ENSG00000071626	DAZAP1	protein_coding
813.156	-0.248101	0.0920425	-2.6955	0.00702828	0.0254506	ENSG00000071655	MBD3	protein_coding
2433.27	0.00884271	0.0939381	0.0941334	0.925003	0.96001	ENSG00000071794	HLTF	protein_coding
640.568	-0.272664	0.0855192	-3.18834	0.00143094	0.0065989	ENSG00000071859	FAM50A	protein_coding
358.462	0.103959	0.107481	0.967231	0.333429	0.511613	ENSG00000071889	FAM3A	protein_coding
2308.22	0.000185537	0.0703564	0.0026371	0.997896	0.998825	ENSG00000071894	CPSF1	protein_coding
15.1173	0.796661	0.639043	1.24665	0.212527	0.372529	ENSG00000071909	MYO3B	protein_coding
166.364	-0.18605	0.124832	-1.4904	0.136118	0.268835	ENSG00000071967	CYBRD1	protein_coding
7.47883	1.17767	0.510686	2.30606	0.021107	0.0631422	ENSG00000071991	CDH19	protein_coding
1240.08	0.155586	0.0646418	2.40689	0.0160889	0.0507372	ENSG00000071994	PDCD2	protein_coding
960.217	0.600943	0.0830506	7.23587	4.62564e-13	1.33024e-11	ENSG00000072041	SLC6A15	protein_coding
3481.86	0.824324	0.0936514	8.80205	1.34336e-18	7.08832e-17	ENSG00000072042	RDH11	protein_coding
578.758	-0.24919	0.104518	-2.38419	0.017117	0.0533599	ENSG00000072062	PRKACA	protein_coding
5875.14	0.234586	0.0993872	2.36032	0.018259	0.056201	ENSG00000072071	ADGRL1	protein_coding
3779.63	0.0808201	0.0680603	1.18748	0.23504	0.400759	ENSG00000072110	ACTN1	protein_coding
1055.91	0.187529	0.0649669	2.88653	0.00389514	0.0155195	ENSG00000072121	ZFYVE26	protein_coding
476.798	0.305444	0.107108	2.85175	0.00434796	0.0170648	ENSG00000072133	RPS6KA6	protein_coding
786.133	0.0894549	0.0856169	1.04483	0.296103	0.470306	ENSG00000072134	EPN2	protein_coding
264.336	-0.18174	0.100611	-1.80637	0.0708604	0.16482	ENSG00000072135	PTPN18	protein_coding
35.2837	-1.0761	0.245551	-4.38238	1.17391e-05	9.4613e-05	ENSG00000072163	LIMS2	protein_coding
8.5337	-0.398673	0.472088	-0.844489	0.398396	0.576782	ENSG00000072182	ASIC4	protein_coding
1029.96	-0.170045	0.114274	-1.48804	0.13674	0.269818	ENSG00000072195	SPEG	protein_coding
136.348	-0.277815	0.140163	-1.98208	0.0474704	0.120713	ENSG00000072201	LNX1	protein_coding
1522.6	-0.0409305	0.0753639	-0.543105	0.587058	0.736869	ENSG00000072210	ALDH3A2	protein_coding
3675.98	0.372983	0.115088	3.24085	0.00119175	0.00566644	ENSG00000072274	TFRC	protein_coding
1659.83	-0.00478575	0.115516	-0.0414294	0.966954	0.982687	ENSG00000072310	SREBF1	protein_coding
79.285	0.730057	0.166331	4.38919	1.13772e-05	9.19787e-05	ENSG00000072315	TRPC5	protein_coding
3114.38	0.176015	0.0634084	2.77589	0.00550514	0.0208284	ENSG00000072364	AFF4	protein_coding
654.241	-0.147934	0.115529	-1.28049	0.200372	0.356537	ENSG00000072401	UBE2D1	protein_coding
803.097	0.297081	0.0806997	3.68132	0.000232031	0.00136817	ENSG00000072415	PALS1	protein_coding
356.761	-0.20844	0.10203	-2.04294	0.0410585	0.107675	ENSG00000072422	RHOBTB1	protein_coding
4543.18	0.970158	0.0621593	15.6076	6.46017e-55	6.10847e-52	ENSG00000072501	SMC1A	protein_coding
524.373	-0.0441995	0.0829938	-0.532564	0.594335	0.742103	ENSG00000072506	HSD17B10	protein_coding
1100.93	-0.0777078	0.0689267	-1.1274	0.259574	0.429867	ENSG00000072518	MARK2	protein_coding
2323.59	0.686699	0.108794	6.31194	2.75555e-10	5.1089e-09	ENSG00000072571	HMMR	protein_coding
1159.77	-0.118313	0.0680961	-1.73745	0.0823085	0.184829	ENSG00000072609	CHFR	protein_coding
223.832	1.74473	0.149475	11.6724	1.763e-31	3.06437e-29	ENSG00000072657	TRHDE	protein_coding
710.993	0.161324	0.100119	1.61133	0.107109	0.225144	ENSG00000072682	P4HA2	protein_coding
1.55508	0.57218	1.33868	0.427422	0.669072		ENSG00000072694	FCGR2B	protein_coding
361.234	0.399517	0.121075	3.29976	0.000967686	0.00474489	ENSG00000072736	NFATC3	protein_coding
665.944	0.214243	0.0871032	2.45965	0.0139072	0.0448933	ENSG00000072756	TRNT1	protein_coding
2174.02	0.0169958	0.0909637	0.186842	0.851785	0.919714	ENSG00000072778	ACADVL	protein_coding
171.364	3.23632	0.177427	18.2402	2.47422e-74	7.31101e-71	ENSG00000072786	STK10	protein_coding
1664.19	0.109282	0.0937137	1.16613	0.243561	0.410374	ENSG00000072803	FBXW11	protein_coding
450.52	-0.22058	0.0985583	-2.23807	0.0252167	0.0727303	ENSG00000072818	ACAP1	protein_coding
1528.92	0.127795	0.0731062	1.74808	0.0804504	0.181692	ENSG00000072832	CRMP1	protein_coding
294.553	0.121468	0.123255	0.985505	0.324376	0.501729	ENSG00000072840	EVC	protein_coding
779.694	0.210689	0.0834773	2.5239	0.011606	0.0385925	ENSG00000072849	DERL2	protein_coding
6.04078	0.726977	0.637698	1.14	0.254286	0.423076	ENSG00000072858	SIDT1	protein_coding
302.425	-0.225735	0.109479	-2.0619	0.0392168	0.103962	ENSG00000072864	NDE1	protein_coding
233.591	-0.327734	0.103273	-3.17348	0.00150623	0.00689233	ENSG00000072952	IRAG1	protein_coding
398.063	-0.437686	0.0908546	-4.81743	1.45418e-06	1.40652e-05	ENSG00000072954	TMEM38A	protein_coding
314.596	-0.0110765	0.104438	-0.106058	0.915536	0.954782	ENSG00000072958	AP1M1	protein_coding
717.658	-0.123581	0.0922182	-1.34009	0.180215	0.329653	ENSG00000073008	PVR	protein_coding
429.224	-0.249658	0.108725	-2.29623	0.0216627	0.0644537	ENSG00000073050	XRCC1	protein_coding
1451.48	0.51403	0.0835204	6.15454	7.52941e-10	1.30013e-08	ENSG00000073060	SCARB1	protein_coding
12.1593	-0.210832	0.37726	-0.558851	0.576263	0.728925	ENSG00000073067	CYP2W1	protein_coding
1254.63	-0.0295026	0.0722236	-0.40849	0.682914	0.808238	ENSG00000073111	MCM2	protein_coding
1.41145	-0.212701	1.20851	-0.176002	0.860292		ENSG00000073146	MOV10L1	protein_coding
210.03	-0.770344	0.119288	-6.45784	1.06208e-10	2.0957e-09	ENSG00000073150	PANX2	protein_coding
409.938	0.268411	0.11991	2.23844	0.0251924	0.0726822	ENSG00000073169	SELENOO	protein_coding
1.08384	1.44462	1.51472	0.953717	0.340227		ENSG00000073282	TP63	protein_coding
9.47109	-0.0863398	0.486998	-0.17729	0.859281	0.924603	ENSG00000073331	ALPK1	protein_coding
1146	0.245113	0.0879041	2.78842	0.00529663	0.0201589	ENSG00000073350	LLGL2	protein_coding
457.54	-0.104046	0.0855792	-1.21578	0.224068	0.386991	ENSG00000073417	PDE8A	protein_coding
659.79	-0.0883731	0.0963018	-0.917669	0.358792	0.537075	ENSG00000073464	CLCN4	protein_coding
625.615	0.0455859	0.0859981	0.53008	0.596056	0.743584	ENSG00000073536	NLE1	protein_coding
1894.2	0.893732	0.0984191	9.08087	1.07706e-19	6.42943e-18	ENSG00000073578	SDHA	protein_coding
302.19	0.4167	0.102843	4.05183	5.08195e-05	0.000352604	ENSG00000073584	SMARCE1	protein_coding
2.92493	1.24186	0.829671	1.49681	0.134444	0.266485	ENSG00000073598	FNDC8	protein_coding
553.975	0.0461066	0.111759	0.412553	0.679934	0.805985	ENSG00000073605	GSDMB	protein_coding
1059.64	0.333304	0.0845549	3.94186	8.08508e-05	0.000533566	ENSG00000073614	KDM5A	protein_coding
207.507	-0.374306	0.155486	-2.40732	0.0160699	0.0506886	ENSG00000073670	ADAM11	protein_coding
740.587	0.138861	0.101753	1.3647	0.172349	0.319466	ENSG00000073711	PPP2R3A	protein_coding
2450.89	-0.135405	0.10801	-1.25364	0.209973	0.369339	ENSG00000073712	FERMT2	protein_coding
1.02335	0.689207	1.53902	0.447822	0.654282		ENSG00000073734	ABCB11	protein_coding
9.94866	1.35447	0.455259	2.97516	0.00292832	0.0121942	ENSG00000073756	PTGS2	protein_coding
3949	0.0630029	0.0517969	1.21635	0.223853	0.386652	ENSG00000073792	IGF2BP2	protein_coding
86.952	0.270688	0.167605	1.61504	0.106303	0.224086	ENSG00000073803	MAP3K13	protein_coding
3850.3	0.517074	0.0760931	6.79528	1.08105e-11	2.54279e-10	ENSG00000073849	ST6GAL1	protein_coding
28.5443	-0.174892	0.272439	-0.641948	0.520907	0.685887	ENSG00000073905	VDAC1P1	processed_pseudogene
426.843	0.266349	0.0855745	3.11249	0.00185519	0.00821714	ENSG00000073910	FRY	protein_coding
1524.09	0.0241678	0.0786865	0.307141	0.758736	0.859081	ENSG00000073921	PICALM	protein_coding
410.027	-0.194673	0.106557	-1.82694	0.0677093	0.158945	ENSG00000073969	NSF	protein_coding
1270.05	0.199052	0.0825336	2.41177	0.0158753	0.0501906	ENSG00000074047	GLI2	protein_coding
2174.86	0.10164	0.0610238	1.66558	0.0957964	0.206977	ENSG00000074054	CLASP1	protein_coding
1116	-0.249175	0.0929963	-2.67941	0.00737528	0.02648	ENSG00000074071	MRPS34	protein_coding
7970.96	0.657755	0.102192	6.4365	1.22262e-10	2.3945e-09	ENSG00000074181	NOTCH3	protein_coding
1575.08	-0.101114	0.0689401	-1.46669	0.142461	0.278109	ENSG00000074201	CLNS1A	protein_coding
273.752	-0.362855	0.100599	-3.60694	0.000309825	0.00176268	ENSG00000074211	PPP2R2C	protein_coding
1376.74	-0.0517625	0.0793804	-0.652081	0.514349	0.680968	ENSG00000074219	TEAD2	protein_coding
301.252	0.309914	0.102879	3.01242	0.00259175	0.0109757	ENSG00000074266	EED	protein_coding
19.2923	-0.305241	0.335263	-0.910453	0.362584	0.540867	ENSG00000074276	CDHR2	protein_coding
80.873	-0.574299	0.163218	-3.5186	0.000433832	0.00236844	ENSG00000074317	SNCB	protein_coding
664.577	0.0253393	0.0917015	0.276323	0.7823	0.873897	ENSG00000074319	TSG101	protein_coding
2984.09	-0.0475715	0.0506741	-0.938774	0.347847	0.526122	ENSG00000074356	NCBP3	protein_coding
1253.49	0.273658	0.0929733	2.9434	0.00324625	0.0132627	ENSG00000074370	ATP2A3	protein_coding
163.503	-0.0766991	0.142335	-0.538864	0.589981	0.738773	ENSG00000074410	CA12	protein_coding
5.40976	-0.203253	0.639401	-0.31788	0.750576	0.853817	ENSG00000074416	MGLL	protein_coding
114.803	1.06773	0.136342	7.83126	4.83005e-15	1.80947e-13	ENSG00000074527	NTN4	protein_coding
331.36	-0.136775	0.113736	-1.20256	0.229147	0.393207	ENSG00000074582	BCS1L	protein_coding
606.262	0.528056	0.0788212	6.69942	2.09244e-11	4.65316e-10	ENSG00000074590	NUAK1	protein_coding
926.286	0.348499	0.084999	4.10003	4.13096e-05	0.000293689	ENSG00000074603	DPP8	protein_coding
453.484	-0.550995	0.126782	-4.34601	1.38634e-05	0.000110174	ENSG00000074621	SLC24A1	protein_coding
7193.55	0.057295	0.0541517	1.05805	0.290034	0.46391	ENSG00000074657	ZNF532	protein_coding
68.7858	-0.101443	0.215539	-0.470647	0.637893	0.775237	ENSG00000074660	SCARF1	protein_coding
5883.42	0.493516	0.0821691	6.0061	1.90043e-09	3.077e-08	ENSG00000074695	LMAN1	protein_coding
6482.75	0.690424	0.0850307	8.1197	4.67351e-16	1.93594e-14	ENSG00000074696	HACD3	protein_coding
6.66664	0.130257	0.494323	0.263507	0.79216	0.880338	ENSG00000074706	IPCEF1	protein_coding
994.048	0.535427	0.0793173	6.75044	1.47394e-11	3.3567e-10	ENSG00000074755	ZZEF1	protein_coding
30023.4	-0.143829	0.0838434	-1.71545	0.0862623	0.191255	ENSG00000074800	ENO1	protein_coding
18.3524	1.30608	0.371169	3.51881	0.000433482	0.00236708	ENSG00000074803	SLC12A1	protein_coding
625.506	0.317519	0.11587	2.74031	0.00613812	0.0227749	ENSG00000074842	MYDGF	protein_coding
1205.83	0.130452	0.111497	1.17001	0.241997	0.408729	ENSG00000074855	ANO8	protein_coding
410.418	-0.274499	0.114471	-2.39798	0.0164858	0.0517817	ENSG00000074935	TUBE1	protein_coding
1092.92	0.0303966	0.0800391	0.379772	0.704114	0.823784	ENSG00000074964	ARHGEF10L	protein_coding
10.6858	0.216954	0.413723	0.524394	0.600005	0.746048	ENSG00000074966	TXK	protein_coding
95.7149	0.141821	0.170776	0.830451	0.406284	0.583732	ENSG00000075035	WSCD2	protein_coding
1034.75	-0.0304077	0.11204	-0.271399	0.786084	0.876686	ENSG00000075043	KCNQ2	protein_coding
1.90333	0.299785	1.03317	0.29016	0.771694		ENSG00000075073	TACR2	protein_coding
381.637	0.0384591	0.122677	0.313498	0.753902	0.855733	ENSG00000075089	ACTR6	protein_coding
237.904	-0.203444	0.109238	-1.8624	0.0625462	0.149437	ENSG00000075131	TIPIN	protein_coding
1058.22	0.103479	0.0921155	1.12336	0.261284	0.431742	ENSG00000075142	SRI	protein_coding
3767.49	0.503916	0.0553978	9.0963	9.34602e-20	5.60737e-18	ENSG00000075151	EIF4G3	protein_coding
411.597	0.152065	0.102977	1.47668	0.13976	0.27447	ENSG00000075188	NUP37	protein_coding
604.034	1.17599	0.105341	11.1636	6.14517e-29	8.64677e-27	ENSG00000075213	SEMA3A	protein_coding
761.102	0.421909	0.0746781	5.64971	1.6072e-08	2.2012e-07	ENSG00000075218	GTSE1	protein_coding
44.9258	1.87929	0.245556	7.65322	1.96002e-14	6.74424e-13	ENSG00000075223	SEMA3C	protein_coding
404.834	-0.320314	0.0826364	-3.87619	0.000106107	0.000680298	ENSG00000075234	TTC38	protein_coding
458.799	0.0199439	0.113982	0.174974	0.8611	0.925504	ENSG00000075239	ACAT1	protein_coding
541.549	0.277665	0.120426	2.3057	0.0211276	0.0631876	ENSG00000075240	GRAMD4	protein_coding
2653.66	-0.0495683	0.0948907	-0.522372	0.601411	0.746922	ENSG00000075275	CELSR1	protein_coding
21.8794	-0.291777	0.306213	-0.952857	0.340663	0.519074	ENSG00000075290	WNT8B	protein_coding
5303.99	0.257297	0.0802474	3.2063	0.00134454	0.00626032	ENSG00000075292	ZNF638	protein_coding
394.295	-0.107231	0.102824	-1.04286	0.297012	0.471403	ENSG00000075303	SLC25A40	protein_coding
522.585	0.69307	0.102006	6.79441	1.08754e-11	2.55175e-10	ENSG00000075336	TIMM21	protein_coding
2937.43	0.215447	0.0680047	3.16812	0.00153426	0.00700161	ENSG00000075340	ADD2	protein_coding
181.621	1.24911	0.1485	8.4115	4.04802e-17	1.85808e-15	ENSG00000075388	FGF4	protein_coding
1626.74	0.170165	0.0801583	2.12286	0.0337654	0.0921366	ENSG00000075391	RASAL2	protein_coding
106.803	-0.0568415	0.152207	-0.373449	0.708814	0.826991	ENSG00000075399	VPS9D1	protein_coding
360.882	0.0697106	0.104037	0.670055	0.502823	0.67044	ENSG00000075407	ZNF37A	protein_coding
1293.77	-0.102186	0.0831638	-1.22873	0.219172	0.381293	ENSG00000075413	MARK3	protein_coding
5551.24	0.258107	0.0736672	3.5037	0.000458847	0.00247981	ENSG00000075415	SLC25A3	protein_coding
842.064	0.173934	0.077186	2.25344	0.0242314	0.0705426	ENSG00000075420	FNDC3B	protein_coding
155.878	-0.0472909	0.14109	-0.335181	0.737489	0.845608	ENSG00000075426	FOSL2	protein_coding
32.0534	0.60952	0.272196	2.23927	0.0251383	0.072575	ENSG00000075429	CACNG5	protein_coding
101.046	-0.338497	0.157008	-2.15593	0.0310892	0.0861468	ENSG00000075461	CACNG4	protein_coding
1398.09	0.626746	0.0741802	8.44896	2.93898e-17	1.35693e-15	ENSG00000075539	FRYL	protein_coding
1872.88	0.284517	0.0811784	3.50484	0.000456878	0.00247256	ENSG00000075568	TMEM131	protein_coding
3865.91	0.148981	0.0755051	1.97312	0.0484814	0.122756	ENSG00000075618	FSCN1	protein_coding
47496.9	-0.303462	0.0792887	-3.8273	0.000129557	0.000814519	ENSG00000075624	ACTB	protein_coding
313.312	-1.09588	0.22826	-4.80101	1.57868e-06	1.51516e-05	ENSG00000075643	MOCOS	protein_coding
37.6674	-0.15372	0.23117	-0.664967	0.506072	0.673442	ENSG00000075651	PLD1	protein_coding
109.132	-0.615175	0.154375	-3.98493	6.74992e-05	0.000454073	ENSG00000075673	ATP12A	protein_coding
800.591	0.220257	0.0810127	2.7188	0.00655195	0.023998	ENSG00000075702	WDR62	protein_coding
1561.44	0.233336	0.0751664	3.10426	0.00190754	0.00841745	ENSG00000075711	DLG1	protein_coding
2434.52	-0.118324	0.0847341	-1.39641	0.162591	0.305718	ENSG00000075785	RAB7A	protein_coding
594.352	0.000248949	0.111079	0.00224119	0.998212	0.998952	ENSG00000075790	BCAP29	protein_coding
289.048	-0.0257482	0.119444	-0.215567	0.829326	0.906217	ENSG00000075826	SEC31B	protein_coding
2065.45	0.0878888	0.0530843	1.65565	0.0977937	0.210541	ENSG00000075856	SART3	protein_coding
21.1561	0.199767	0.339574	0.588286	0.556341	0.713325	ENSG00000075886	TUBA3D	protein_coding
836.403	-0.165137	0.0737738	-2.23842	0.0251939	0.0726822	ENSG00000075914	EXOSC7	protein_coding
84.6369	-0.75428	0.182531	-4.13233	3.59104e-05	0.000258492	ENSG00000075945	KIFAP3	protein_coding
409.207	-0.267782	0.0917906	-2.91731	0.00353065	0.0142571	ENSG00000075975	MKRN2	protein_coding
2181.53	-0.154533	0.0776056	-1.99125	0.0464529	0.118649	ENSG00000076003	MCM6	protein_coding
712.233	0.255426	0.0730491	3.49663	0.000471172	0.00254061	ENSG00000076043	REXO2	protein_coding
591.247	0.0534253	0.098698	0.541301	0.5883	0.73788	ENSG00000076053	RBM7	protein_coding
416.781	0.209537	0.0904305	2.3171	0.0204981	0.0616639	ENSG00000076067	RBMS2	protein_coding
3066.84	0.0864668	0.0806582	1.07201	0.283714	0.456831	ENSG00000076108	BAZ2A	protein_coding
1884.01	0.48115	0.0901547	5.33694	9.45264e-08	1.13427e-06	ENSG00000076201	PTPN23	protein_coding
708.051	0.129366	0.0744544	1.73752	0.0822946	0.184815	ENSG00000076242	MLH1	protein_coding
1346.45	-0.102819	0.0794752	-1.29373	0.19576	0.350421	ENSG00000076248	UNG	protein_coding
114.53	-0.0910012	0.160757	-0.566079	0.57134	0.725306	ENSG00000076258	FMO4	protein_coding
246.251	0.506765	0.101465	4.99448	5.89955e-07	6.12434e-06	ENSG00000076321	KLHL20	protein_coding
63.9903	-1.09057	0.188183	-5.79525	6.82194e-09	9.9792e-08	ENSG00000076344	RGS11	protein_coding
51.8705	0.388379	0.214988	1.80651	0.070838	0.164801	ENSG00000076351	SLC46A1	protein_coding
121.025	-0.0639281	0.161994	-0.394633	0.693114	0.815647	ENSG00000076356	PLXNA2	protein_coding
2136.2	0.153259	0.0580185	2.64155	0.00825281	0.0291178	ENSG00000076382	SPAG5	protein_coding
460.516	-0.117541	0.0860057	-1.36666	0.171732	0.318625	ENSG00000076513	ANKRD13A	protein_coding
1054.26	-0.177011	0.172583	-1.02566	0.305053	0.480378	ENSG00000076554	TPD52	protein_coding
518.435	0.0683498	0.0996022	0.686227	0.49257	0.661765	ENSG00000076555	ACACB	protein_coding
2042.72	0.292191	0.0606586	4.81697	1.45754e-06	1.4092e-05	ENSG00000076604	TRAF4	protein_coding
8.84741	1.75241	0.601827	2.91181	0.00359339	0.0144758	ENSG00000076641	PAG1	protein_coding
355.337	0.153977	0.0946993	1.62596	0.103959	0.220343	ENSG00000076650	GPATCH1	protein_coding
59.3123	0.767496	0.20894	3.67329	0.000239447	0.00140838	ENSG00000076662	ICAM3	protein_coding
603.754	0.445341	0.082049	5.42774	5.70712e-08	7.14569e-07	ENSG00000076685	NT5C2	protein_coding
893.217	0.218437	0.117225	1.86339	0.0624068	0.149237	ENSG00000076706	MCAM	protein_coding
16464.6	0.0813933	0.0830421	0.980145	0.327015	0.504496	ENSG00000076716	GPC4	protein_coding
429.134	-0.403226	0.126101	-3.19763	0.00138561	0.0064212	ENSG00000076770	MBNL3	protein_coding
640.901	0.0604096	0.111275	0.542885	0.587209	0.736981	ENSG00000076826	CAMSAP3	protein_coding
301.892	-0.381643	0.0949522	-4.01932	5.83666e-05	0.000398535	ENSG00000076864	RAP1GAP	protein_coding
978.923	0.0283478	0.0779861	0.363498	0.716233	0.832278	ENSG00000076924	XAB2	protein_coding
763.769	0.0522441	0.0900796	0.579977	0.56193	0.717599	ENSG00000076928	ARHGEF1	protein_coding
290.492	-0.452157	0.103587	-4.365	1.27121e-05	0.000101692	ENSG00000076944	STXBP2	protein_coding
698.772	-0.13646	0.0862599	-1.58197	0.113657	0.235142	ENSG00000076984	MAP2K7	protein_coding
970.599	-0.652203	0.0980361	-6.65268	2.87801e-11	6.25307e-10	ENSG00000077009	NMRK2	protein_coding
772.43	0.521681	0.0776356	6.71961	1.8221e-11	4.09047e-10	ENSG00000077044	DGKD	protein_coding
704.688	0.478614	0.0757216	6.3207	2.60373e-10	4.84642e-09	ENSG00000077063	CTTNBP2	protein_coding
21.618	-0.190134	0.319165	-0.595722	0.551361	0.709467	ENSG00000077080	ACTL6B	protein_coding
8.47875	-0.328873	0.474446	-0.693174	0.4882	0.657734	ENSG00000077092	RARB	protein_coding
4570.07	0.12319	0.0840354	1.46593	0.142667	0.278444	ENSG00000077097	TOP2B	protein_coding
7550.59	0.737297	0.08481	8.69351	3.51407e-18	1.79028e-16	ENSG00000077147	TM9SF3	protein_coding
709.402	-0.818109	0.0847409	-9.65423	4.71676e-22	3.67985e-20	ENSG00000077150	NFKB2	protein_coding
410.903	0.228647	0.10519	2.17366	0.0297304	0.0832007	ENSG00000077152	UBE2T	protein_coding
777.898	0.442328	0.0791917	5.58553	2.3299e-08	3.11342e-07	ENSG00000077157	PPP1R12B	protein_coding
5515.86	0.511463	0.0867559	5.89543	3.73708e-09	5.71415e-08	ENSG00000077232	DNAJC10	protein_coding
5596.51	0.754111	0.0748192	10.0791	6.83458e-24	6.23794e-22	ENSG00000077235	GTF3C1	protein_coding
672.178	0.67326	0.124221	5.41984	5.96523e-08	7.44127e-07	ENSG00000077238	IL4R	protein_coding
1183.01	0.250256	0.0927423	2.6984	0.00696738	0.0252632	ENSG00000077254	USP33	protein_coding
541.134	0.31306	0.0792624	3.94967	7.82589e-05	0.000518632	ENSG00000077264	PAK3	protein_coding
167.533	-0.130874	0.124989	-1.04708	0.295062	0.469284	ENSG00000077274	CAPN6	protein_coding
203.557	-0.635839	0.132335	-4.80475	1.54945e-06	1.49073e-05	ENSG00000077279	DCX	protein_coding
2090.65	-0.497035	0.0827662	-6.00528	1.90997e-09	3.09033e-08	ENSG00000077312	SNRPA	protein_coding
7.9644	-1.85403	0.542931	-3.41485	0.000638179	0.00329891	ENSG00000077327	SPAG6	protein_coding
261.087	-0.177532	0.106125	-1.67286	0.0943556	0.204537	ENSG00000077348	EXOSC5	protein_coding
1168.29	-0.0084572	0.0867313	-0.0975103	0.922321	0.958573	ENSG00000077380	DYNC1I2	protein_coding
1.31013	-0.811223	1.50734	-0.53818	0.590453		ENSG00000077420	APBB1IP	protein_coding
184.767	0.0346577	0.131697	0.263162	0.792425	0.88046	ENSG00000077454	LRCH4	protein_coding
832.499	0.0614073	0.089376	0.687066	0.492041	0.661286	ENSG00000077458	FAM76B	protein_coding
205.895	-0.0664461	0.124576	-0.533378	0.593772	0.741787	ENSG00000077463	SIRT6	protein_coding
793.925	-0.189232	0.0824909	-2.29397	0.0217921	0.0647654	ENSG00000077514	POLD3	protein_coding
86.3205	-0.0775108	0.160193	-0.483858	0.628487	0.768508	ENSG00000077522	ACTN2	protein_coding
3400.19	-0.201449	0.0767256	-2.62558	0.00865024	0.0303072	ENSG00000077549	CAPZB	protein_coding
266.749	0.0876624	0.111517	0.786087	0.431817	0.608762	ENSG00000077585	GPR137B	protein_coding
381.367	0.226168	0.0943576	2.39692	0.0165333	0.0519102	ENSG00000077616	NAALAD2	protein_coding
4186.01	0.16361	0.0533099	3.06904	0.00214745	0.00931441	ENSG00000077684	JADE1	protein_coding
254.46	-0.199212	0.129564	-1.53755	0.124158	0.25096	ENSG00000077713	SLC25A43	protein_coding
767.646	0.0135452	0.0971715	0.139395	0.889138	0.941133	ENSG00000077721	UBE2A	protein_coding
22725.2	-0.0894639	0.0888116	-1.00734	0.313769	0.489745	ENSG00000077782	FGFR1	protein_coding
18.6953	-1.52673	0.357679	-4.26845	1.96837e-05	0.000150779	ENSG00000077935	SMC1B	protein_coding
5365.98	0.536725	0.0815048	6.5852	4.54286e-11	9.55415e-10	ENSG00000077942	FBLN1	protein_coding
2.66882	-0.111485	0.847258	-0.131583	0.895314	0.945089	ENSG00000077984	CST7	protein_coding
92.3397	-0.439448	0.172143	-2.55281	0.0106857	0.0361115	ENSG00000078018	MAP2	protein_coding
2239.71	-0.0722992	0.0875616	-0.825696	0.408977	0.586638	ENSG00000078043	PIAS2	protein_coding
245.192	0.0916405	0.118285	0.774742	0.438492	0.614836	ENSG00000078053	AMPH	protein_coding
751.328	0.393654	0.0943852	4.17071	3.03646e-05	0.000222708	ENSG00000078061	ARAF	protein_coding
664.514	0.230456	0.0743389	3.10008	0.00193469	0.00851183	ENSG00000078070	MCCC1	protein_coding
17.6532	-1.83567	0.415955	-4.41314	1.01883e-05	8.32499e-05	ENSG00000078081	LAMP3	protein_coding
1292.46	-0.85895	0.105762	-8.1215	4.60446e-16	1.91292e-14	ENSG00000078114	NEBL	protein_coding
819.888	0.298921	0.0857259	3.48694	0.000488579	0.0026231	ENSG00000078124	ACER3	protein_coding
4144.04	0.221573	0.0891198	2.48624	0.01291	0.042276	ENSG00000078140	UBE2K	protein_coding
894.19	0.210474	0.0821633	2.56166	0.0104175	0.0353616	ENSG00000078142	PIK3C3	protein_coding
2039.22	0.357438	0.0849631	4.20698	2.58805e-05	0.000192872	ENSG00000078177	N4BP2	protein_coding
38.884	0.58604	0.231179	2.53501	0.0112444	0.037639	ENSG00000078237	TIGAR	protein_coding
411.243	0.323302	0.0954606	3.38675	0.000707246	0.00361405	ENSG00000078246	TULP3	protein_coding
304.863	-0.384533	0.103096	-3.72987	0.000191582	0.00115384	ENSG00000078269	SYNJ2	protein_coding
2034.47	0.414249	0.06115	6.77432	1.24997e-11	2.88837e-10	ENSG00000078295	ADCY2	protein_coding
1528.03	-0.0162444	0.0970562	-0.167371	0.867078	0.928627	ENSG00000078304	PPP2R5C	protein_coding
79.8371	-0.695716	0.183388	-3.79369	0.000148423	0.000921127	ENSG00000078319	PMS2P1	transcribed_unprocessed_pseudogene
51.8432	0.282662	0.186526	1.5154	0.12967	0.259066	ENSG00000078328	RBFOX1	protein_coding
4768.25	-0.149785	0.0769781	-1.94581	0.0516779	0.128832	ENSG00000078369	GNB1	protein_coding
60.5333	-0.345257	0.214908	-1.60654	0.108156	0.226918	ENSG00000078401	EDN1	protein_coding
2222.26	0.00430469	0.0566396	0.0760014	0.939418	0.967958	ENSG00000078403	MLLT10	protein_coding
106.625	-0.528953	0.146375	-3.61368	0.000301881	0.00172205	ENSG00000078487	ZCWPW1	protein_coding
753.303	0.0913297	0.110244	0.828434	0.407425	0.584874	ENSG00000078549	ADCYAP1R1	protein_coding
6.75927	1.05192	0.498327	2.1109	0.0347805	0.094427	ENSG00000078579	FGF20	protein_coding
329.639	0.864292	0.115037	7.51318	5.77063e-14	1.86866e-12	ENSG00000078596	ITM2A	protein_coding
4137.09	0.190094	0.0635156	2.99287	0.00276368	0.011602	ENSG00000078618	NRDC	protein_coding
1245.26	0.0652366	0.076558	0.85212	0.394147	0.572594	ENSG00000078668	VDAC3	protein_coding
3812.76	-0.00612197	0.0891033	-0.0687065	0.945223	0.971568	ENSG00000078674	PCM1	protein_coding
1282.74	0.393273	0.0703936	5.58677	2.31328e-08	3.09647e-07	ENSG00000078687	TNRC6C	protein_coding
1428.19	0.280085	0.0800133	3.50049	0.000464411	0.00250721	ENSG00000078699	CBFA2T2	protein_coding
447.184	0.766446	0.0982004	7.80492	5.95389e-15	2.20257e-13	ENSG00000078725	BRINP1	protein_coding
1267.41	0.285254	0.0716052	3.98371	6.78477e-05	0.000456158	ENSG00000078747	ITCH	protein_coding
4.29952	1.07936	0.644877	1.67374	0.0941821	0.20422	ENSG00000078795	PKD2L2	protein_coding
190.911	-0.510526	0.129416	-3.94483	7.98556e-05	0.00052803	ENSG00000078804	TP53INP2	protein_coding
2259.46	0.342686	0.0999299	3.42926	0.000605235	0.00315218	ENSG00000078808	SDF4	protein_coding
33.1907	-0.189581	0.286209	-0.662385	0.507725	0.674844	ENSG00000078814	MYH7B	protein_coding
92.9072	-0.17474	0.170722	-1.02353	0.306055	0.481456	ENSG00000078900	TP73	protein_coding
449.723	-0.256639	0.0867703	-2.95768	0.00309962	0.0127718	ENSG00000078902	TOLLIP	protein_coding
69.4734	-1.34372	0.216334	-6.2113	5.25496e-10	9.28415e-09	ENSG00000078967	UBE2D4	protein_coding
32.7282	-0.177757	0.305134	-0.582554	0.560194	0.716465	ENSG00000079101	CLUL1	protein_coding
333.611	0.306613	0.0928962	3.3006	0.000964799	0.00473265	ENSG00000079102	RUNX1T1	protein_coding
10.6261	-0.81148	0.470256	-1.72562	0.0844166	0.188399	ENSG00000079112	CDH17	protein_coding
1600.15	0.569353	0.0758734	7.50399	6.19031e-14	1.99363e-12	ENSG00000079134	THOC1	protein_coding
100.539	0.168226	0.148861	1.13009	0.258438	0.428386	ENSG00000079150	FKBP7	protein_coding
257.444	-0.295596	0.107564	-2.74809	0.0059943	0.0222903	ENSG00000079156	OSBPL6	protein_coding
1036.31	1.38892	0.110026	12.6235	1.5662e-36	3.85661e-34	ENSG00000079215	SLC1A3	protein_coding
10862.7	0.269191	0.0978726	2.75042	0.00595189	0.0221535	ENSG00000079246	XRCC5	protein_coding
55.2801	-0.4132	0.198978	-2.07661	0.0378379	0.101056	ENSG00000079257	LXN	protein_coding
3.92412	-1.65766	0.761336	-2.1773	0.029458	0.08258	ENSG00000079263	SP140	protein_coding
330.536	0.389718	0.100369	3.88285	0.000103239	0.000663531	ENSG00000079277	MKNK1	protein_coding
175.779	-0.761639	0.163943	-4.64577	3.38814e-06	3.04071e-05	ENSG00000079308	TNS1	protein_coding
745.991	0.0409029	0.0906349	0.451293	0.651778	0.78533	ENSG00000079313	REXO1	protein_coding
1771.63	0.213013	0.0686918	3.101	0.0019287	0.00848867	ENSG00000079332	SAR1A	protein_coding
234.73	0.162927	0.113797	1.43174	0.152218	0.291405	ENSG00000079335	CDC14A	protein_coding
66.0496	0.717648	0.213355	3.36363	0.000769249	0.00388719	ENSG00000079337	RAPGEF3	protein_coding
103.796	-0.166965	0.169321	-0.986088	0.32409	0.501418	ENSG00000079385	CEACAM1	protein_coding
539.576	-0.131809	0.0905744	-1.45526	0.145598	0.282276	ENSG00000079387	SENP1	protein_coding
34.4314	-0.555507	0.258691	-2.14737	0.0317636	0.0876456	ENSG00000079393	DUSP13B	protein_coding
1333.96	-0.0718097	0.0859391	-0.835588	0.403387	0.580805	ENSG00000079432	CIC	protein_coding
119.915	-0.628029	0.179891	-3.49116	0.000480927	0.00258554	ENSG00000079435	LIPE	protein_coding
2573.23	1.06869	0.0947132	11.2834	1.58498e-29	2.35644e-27	ENSG00000079459	FDFT1	protein_coding
585.67	-0.124926	0.0871944	-1.43273	0.151934	0.291027	ENSG00000079462	PAFAH1B3	protein_coding
271.683	-0.286603	0.0967669	-2.96179	0.00305856	0.0126379	ENSG00000079482	OPHN1	protein_coding
1648.17	0.000578969	0.0678188	0.00853699	0.993189	0.996392	ENSG00000079616	KIF22	protein_coding
1000.97	0.150674	0.0844468	1.78425	0.0743825	0.170962	ENSG00000079691	CARMIL1	protein_coding
1884.84	-0.117974	0.101459	-1.16277	0.244922	0.411992	ENSG00000079739	PGM1	protein_coding
1783.04	-0.14463	0.0823586	-1.7561	0.0790708	0.17933	ENSG00000079785	DDX1	protein_coding
2581.99	-0.08835	0.0615465	-1.4355	0.151145	0.29008	ENSG00000079805	DNM2	protein_coding
2465.93	0.567804	0.071418	7.95044	1.85857e-15	7.24092e-14	ENSG00000079819	EPB41L2	protein_coding
48.5563	0.354842	0.225622	1.57272	0.115783	0.238372	ENSG00000079841	RIMS1	protein_coding
323.402	-0.397875	0.100473	-3.96004	7.49385e-05	0.000498304	ENSG00000079931	MOXD1	protein_coding
941.225	-0.045551	0.0865314	-0.52641	0.598603	0.745274	ENSG00000079950	STX7	protein_coding
275.795	0.304725	0.107429	2.83653	0.00456061	0.0177843	ENSG00000079974	RABL2B	protein_coding
813.252	-0.323563	0.0905111	-3.57484	0.000350443	0.00196399	ENSG00000079999	KEAP1	protein_coding
6.64025	-0.0893515	0.534635	-0.167126	0.867271	0.928637	ENSG00000080007	DDX43	protein_coding
24.0489	-0.832639	0.302339	-2.75399	0.00588728	0.0219614	ENSG00000080031	PTPRH	protein_coding
4.19448	-1.16163	0.836745	-1.38827	0.165054	0.309364	ENSG00000080166	DCT	protein_coding
702.895	0.238542	0.0996228	2.39445	0.0166453	0.0521923	ENSG00000080189	SLC35C2	protein_coding
728.841	0.949191	0.0803541	11.8126	3.36005e-32	6.15723e-30	ENSG00000080200	CRYBG3	protein_coding
34.1482	0.484018	0.24049	2.01263	0.0441531	0.114032	ENSG00000080224	EPHA6	protein_coding
40.97	-0.757273	0.273311	-2.77073	0.00559302	0.0210582	ENSG00000080293	SCTR	protein_coding
479.528	0.66793	0.106987	6.24311	4.28949e-10	7.68758e-09	ENSG00000080298	RFX3	protein_coding
5355.03	0.278121	0.0677904	4.10266	4.08419e-05	0.000290627	ENSG00000080345	RIF1	protein_coding
791.984	-0.281435	0.0913394	-3.08121	0.00206163	0.00898836	ENSG00000080371	RAB21	protein_coding
103.96	0.683089	0.151646	4.50451	6.65273e-06	5.63266e-05	ENSG00000080493	SLC4A4	protein_coding
561.673	-0.0918806	0.115619	-0.794684	0.426797	0.603398	ENSG00000080503	SMARCA2	protein_coding
12.1236	-3.14856	0.660979	-4.76349	1.90277e-06	1.79273e-05	ENSG00000080511	RDH8	protein_coding
476.252	1.14839	0.121767	9.43105	4.06007e-21	2.84795e-19	ENSG00000080546	SESN1	protein_coding
77.416	-0.276307	0.180423	-1.53144	0.125661	0.253304	ENSG00000080561	MID2	protein_coding
103.122	-0.961237	0.185313	-5.1871	2.13596e-07	2.41127e-06	ENSG00000080573	COL5A3	protein_coding
133.768	0.107107	0.183546	0.583547	0.559525	0.715765	ENSG00000080603	SRCAP	protein_coding
851.526	0.269434	0.0861129	3.12884	0.00175495	0.00783926	ENSG00000080608	PUM3	protein_coding
2.7536	-0.408667	0.877252	-0.465849	0.641324	0.777631	ENSG00000080618	CPB2	protein_coding
232.287	0.360449	0.125062	2.88215	0.00394968	0.0157183	ENSG00000080644	CHRNA3	protein_coding
618.141	0.36461	0.102311	3.56374	0.000365614	0.00203983	ENSG00000080709	KCNN2	protein_coding
459.824	-0.139004	0.0874413	-1.58969	0.111905	0.232635	ENSG00000080802	CNOT4	protein_coding
1922.03	0.121956	0.0832108	1.46562	0.142751	0.278584	ENSG00000080815	PSEN1	protein_coding
689.697	0.412835	0.102722	4.01894	5.84613e-05	0.000399066	ENSG00000080819	CPOX	protein_coding
1617.37	0.483033	0.0878631	5.49756	3.85077e-08	4.94651e-07	ENSG00000080822	CLDND1	protein_coding
44.6797	-1.11115	0.229639	-4.83869	1.30701e-06	1.27671e-05	ENSG00000080823	MOK	protein_coding
20363	0.558858	0.100987	5.53395	3.13092e-08	4.09132e-07	ENSG00000080824	HSP90AA1	protein_coding
419.496	0.269486	0.100992	2.6684	0.00762137	0.0271983	ENSG00000080839	RBL1	protein_coding
908.443	-0.10374	0.0748138	-1.38664	0.165551	0.310075	ENSG00000080845	DLGAP4	protein_coding
544.454	0.954382	0.191828	4.97521	6.51781e-07	6.73991e-06	ENSG00000080854	IGSF9B	protein_coding
261.504	0.372139	0.137825	2.70008	0.00693237	0.0251504	ENSG00000080947	CROCCP3	transcribed_unprocessed_pseudogene
829.205	0.0420795	0.100742	0.417697	0.676169	0.803085	ENSG00000080986	NDC80	protein_coding
444.762	0.341433	0.0949122	3.59736	0.000321465	0.00181841	ENSG00000081014	AP4E1	protein_coding
519.692	0.161303	0.114968	1.40303	0.160608	0.303122	ENSG00000081019	RSBN1	protein_coding
523.263	-0.0695919	0.0977531	-0.711915	0.476518	0.648012	ENSG00000081026	MAGI3	protein_coding
2.88724	-0.316433	0.801234	-0.394932	0.692893	0.815468	ENSG00000081041	CXCL2	protein_coding
3.75357	1.9214	0.810606	2.37032	0.0177727	0.0550338	ENSG00000081051	AFP	protein_coding
149.791	0.0504556	0.129495	0.389633	0.696808	0.818558	ENSG00000081052	COL4A4	protein_coding
240.996	-0.26929	0.118808	-2.2666	0.0234148	0.0686199	ENSG00000081059	TCF7	protein_coding
1150.54	0.426882	0.114191	3.73833	0.000185247	0.00112226	ENSG00000081087	OSTM1	protein_coding
45.9512	1.35865	0.243401	5.58194	2.37856e-08	3.17486e-07	ENSG00000081138	CDH7	protein_coding
7.52944	0.819379	0.560719	1.4613	0.143933	0.280082	ENSG00000081148	IMPG2	protein_coding
2457.47	0.0561332	0.0998357	0.562256	0.573942	0.727514	ENSG00000081154	PCNP	protein_coding
1558.96	0.15001	0.0693095	2.16435	0.0304379	0.084731	ENSG00000081177	EXD2	protein_coding
293.702	-0.174401	0.097701	-1.78505	0.0742527	0.170795	ENSG00000081181	ARG2	protein_coding
9.65071	1.841	0.46661	3.94548	7.9641e-05	0.000526906	ENSG00000081189	MEF2C	protein_coding
4.90342	-1.64582	0.715571	-2.30001	0.0214478	0.0639592	ENSG00000081248	CACNA1S	protein_coding
4.78218	-0.0141957	0.758551	-0.0187143	0.985069	0.991866	ENSG00000081277	PKP1	protein_coding
1063.24	0.0707514	0.095562	0.740372	0.459075	0.633546	ENSG00000081307	UBA5	protein_coding
281.343	0.407836	0.119527	3.41207	0.000644716	0.00332761	ENSG00000081320	STK17B	protein_coding
1480.18	0.377978	0.0637627	5.92788	3.06864e-09	4.75981e-08	ENSG00000081377	CDC14B	protein_coding
423.334	0.176176	0.109989	1.60175	0.10921	0.228543	ENSG00000081386	ZNF510	protein_coding
137.66	0.761022	0.14512	5.24407	1.57074e-07	1.83e-06	ENSG00000081479	LRP2	protein_coding
288.96	-0.108574	0.103177	-1.05231	0.292657	0.466936	ENSG00000081665	ZNF506	protein_coding
48.6279	-0.473017	0.207924	-2.27495	0.0229091	0.0673986	ENSG00000081692	JMJD4	protein_coding
258.936	-0.343865	0.112267	-3.06292	0.00219189	0.00948627	ENSG00000081721	DUSP12	protein_coding
1287.91	0.112436	0.0604747	1.85923	0.0629941	0.15031	ENSG00000081760	AACS	protein_coding
1728.6	0.337234	0.0667169	5.05471	4.31048e-07	4.58989e-06	ENSG00000081791	DELE1	protein_coding
547.203	0.196202	0.1133	1.7317	0.0833267	0.186566	ENSG00000081803	CADPS2	protein_coding
127.964	-0.481627	0.159911	-3.01184	0.00259671	0.0109908	ENSG00000081818	PCDHB4	protein_coding
38.344	0.0104048	0.229616	0.0453138	0.963857	0.981128	ENSG00000081842	PCDHA6	protein_coding
17.6792	-0.111978	0.320362	-0.349537	0.726687	0.839473	ENSG00000081853	PCDHGA2	protein_coding
242.79	-0.175951	0.112705	-1.56117	0.118485	0.242414	ENSG00000081870	IFT25	protein_coding
1434.93	0.0107517	0.0607661	0.176935	0.859559	0.924731	ENSG00000081913	PHLPP1	protein_coding
156.359	0.872993	0.124628	7.00477	2.47399e-12	6.35681e-11	ENSG00000081923	ATP8B1	protein_coding
88.6394	-0.733636	0.176117	-4.16562	3.10513e-05	0.00022697	ENSG00000081985	IL12RB2	protein_coding
141.199	-0.0586765	0.127101	-0.461651	0.644332	0.779841	ENSG00000082014	SMARCD3	protein_coding
400.041	-0.00637619	0.0975591	-0.0653572	0.94789	0.973209	ENSG00000082068	WDR70	protein_coding
3.0526	0.0391425	0.883482	0.0443048	0.964661	0.981441	ENSG00000082126	MPP4	protein_coding
775.658	-0.256568	0.115088	-2.22932	0.0257927	0.0740572	ENSG00000082146	STRADB	protein_coding
2664.68	0.380401	0.194541	1.95538	0.0505387	0.126698	ENSG00000082153	BZW1	protein_coding
7.46137	-0.106023	0.523043	-0.202704	0.839366	0.912434	ENSG00000082175	PGR	protein_coding
25.6709	0.0709915	0.275771	0.257429	0.796848	0.883978	ENSG00000082196	C1QTNF3	protein_coding
1974.96	0.169816	0.0894408	1.89864	0.0576121	0.140184	ENSG00000082212	ME2	protein_coding
758.8	-0.0117379	0.10185	-0.115247	0.908249	0.951436	ENSG00000082213	C5orf22	protein_coding
2425.89	-0.135756	0.0811699	-1.67249	0.0944273	0.204673	ENSG00000082258	CCNT2	protein_coding
1052.26	0.0739204	0.105586	0.700099	0.483865	0.654428	ENSG00000082269	FAM135A	protein_coding
607.963	-0.389307	0.0938018	-4.15031	3.3202e-05	0.000240681	ENSG00000082397	EPB41L3	protein_coding
218.625	-0.0348876	0.122133	-0.285653	0.775144	0.869354	ENSG00000082438	COBLL1	protein_coding
1251.49	-0.306915	0.0569262	-5.39146	6.98865e-08	8.62688e-07	ENSG00000082458	DLG3	protein_coding
3.67923	0.752397	0.793898	0.947726	0.343269	0.521634	ENSG00000082482	KCNK2	protein_coding
88.4938	1.03931	0.171887	6.04647	1.4805e-09	2.43716e-08	ENSG00000082497	SERTAD4	protein_coding
2022.45	-0.287984	0.0656376	-4.38749	1.14668e-05	9.25763e-05	ENSG00000082512	TRAF5	protein_coding
292.972	-0.33615	0.107037	-3.1405	0.00168657	0.00758107	ENSG00000082515	MRPL22	protein_coding
791.445	0.277815	0.0743575	3.73621	0.000186813	0.00112886	ENSG00000082516	GEMIN5	protein_coding
57.2267	0.416737	0.194833	2.13894	0.0324402	0.0891897	ENSG00000082556	OPRK1	protein_coding
7444.69	-0.136626	0.11693	-1.16844	0.24263	0.40933	ENSG00000082641	NFE2L1	protein_coding
1776.49	-0.260101	0.107663	-2.41588	0.0156971	0.0497204	ENSG00000082684	SEMA5B	protein_coding
1600.68	0.23563	0.100591	2.34245	0.0191576	0.0583893	ENSG00000082701	GSK3B	protein_coding
3863.37	1.1618	0.0687777	16.892	5.1497e-64	8.69527e-61	ENSG00000082781	ITGB5	protein_coding
1340.85	0.466426	0.0809212	5.76396	8.21633e-09	1.18865e-07	ENSG00000082805	ERC1	protein_coding
11270.3	-0.0320298	0.0828609	-0.386549	0.69909	0.819773	ENSG00000082898	XPO1	protein_coding
4.50814	-0.154436	0.701182	-0.220251	0.825676	0.904338	ENSG00000082929	LINC01587	lncRNA
895.544	0.299447	0.0990718	3.02252	0.00250676	0.0106654	ENSG00000082996	RNF13	protein_coding
289.568	0.853934	0.109352	7.80905	5.76208e-15	2.1383e-13	ENSG00000083067	TRPM3	protein_coding
934.333	-0.11041	0.102495	-1.07721	0.281384	0.454192	ENSG00000083093	PALB2	protein_coding
1017.6	0.269355	0.0646312	4.16756	3.07874e-05	0.000225181	ENSG00000083097	DOP1A	protein_coding
298.639	0.277572	0.100799	2.75372	0.00589224	0.0219764	ENSG00000083099	LYRM2	protein_coding
598.969	-0.334842	0.0901223	-3.71541	0.000202873	0.00121165	ENSG00000083123	BCKDHB	protein_coding
1265.53	0.09087	0.0849194	1.07007	0.284586	0.457704	ENSG00000083168	KAT6A	protein_coding
595.612	0.336319	0.084419	3.98393	6.77854e-05	0.000455869	ENSG00000083223	TUT7	protein_coding
386.898	-0.543855	0.107855	-5.04248	4.59547e-07	4.88235e-06	ENSG00000083290	ULK2	protein_coding
888.603	-0.226229	0.0600574	-3.76688	0.000165301	0.00101389	ENSG00000083307	GRHL2	protein_coding
5022.07	0.296489	0.0987403	3.00272	0.00267579	0.0112811	ENSG00000083312	TNPO1	protein_coding
2572.55	0.0908099	0.0944071	0.961897	0.336101	0.514479	ENSG00000083444	PLOD1	protein_coding
46.0011	0.179212	0.216252	0.828721	0.407262	0.584711	ENSG00000083454	P2RX5	protein_coding
179.221	-0.13447	0.113627	-1.18343	0.236638	0.40267	ENSG00000083457	ITGAE	protein_coding
1199.58	0.269966	0.0849395	3.17833	0.00148126	0.00679782	ENSG00000083520	DIS3	protein_coding
169.33	-0.236731	0.156942	-1.5084	0.131453	0.261544	ENSG00000083535	PIBF1	protein_coding
392.397	-0.194708	0.0986304	-1.97412	0.0483684	0.122536	ENSG00000083544	TDRD3	protein_coding
380.835	-0.474481	0.122825	-3.86308	0.000111968	0.000714197	ENSG00000083635	NUFIP1	protein_coding
1181.99	0.398951	0.085897	4.64453	3.40853e-06	3.05784e-05	ENSG00000083642	PDS5B	protein_coding
928.971	0.0910595	0.0682016	1.33515	0.181827	0.331703	ENSG00000083720	OXCT1	protein_coding
219.031	-0.0169775	0.113759	-0.149242	0.881363	0.936215	ENSG00000083750	RRAGB	protein_coding
386.294	0.409671	0.102695	3.98919	6.63004e-05	0.000446644	ENSG00000083799	CYLD	protein_coding
78.7495	-0.470626	0.16746	-2.81038	0.00494838	0.0190761	ENSG00000083807	SLC27A5	protein_coding
74.5733	-0.247261	0.233028	-1.06108	0.288655	0.462241	ENSG00000083812	ZNF324	protein_coding
151.24	-0.318193	0.121825	-2.6119	0.00900413	0.0313289	ENSG00000083814	ZNF671	protein_coding
135.931	-0.634326	0.132988	-4.76981	1.844e-06	1.74222e-05	ENSG00000083817	ZNF416	protein_coding
192.531	-0.211222	0.122562	-1.7234	0.0848166	0.188989	ENSG00000083828	ZNF586	protein_coding
46.4538	-0.622365	0.202328	-3.07602	0.00209785	0.00912607	ENSG00000083838	ZNF446	protein_coding
526.483	0.0853294	0.0830208	1.02781	0.304041	0.479276	ENSG00000083844	ZNF264	protein_coding
7391.89	-0.0464983	0.0838477	-0.554557	0.579197	0.730689	ENSG00000083845	RPS5	protein_coding
11138.9	0.801081	0.0892266	8.97805	2.75601e-19	1.59289e-17	ENSG00000083857	FAT1	protein_coding
2667.19	-0.100944	0.0579939	-1.7406	0.0817529	0.184	ENSG00000083896	YTHDC1	protein_coding
1013	-0.0515478	0.160138	-0.321895	0.747532	0.851842	ENSG00000083937	CHMP2B	protein_coding
86.2861	0.0634135	0.158071	0.40117	0.688295	0.812028	ENSG00000084070	SMAP2	protein_coding
507.889	-0.146075	0.0751141	-1.94471	0.0518105	0.129111	ENSG00000084072	PPIE	protein_coding
1862.96	0.471752	0.0893848	5.27776	1.3077e-07	1.54486e-06	ENSG00000084073	ZMPSTE24	protein_coding
3693.37	0.200722	0.0719812	2.78853	0.00529481	0.0201552	ENSG00000084090	STARD7	protein_coding
916.085	0.489788	0.109954	4.4545	8.40895e-06	6.99188e-05	ENSG00000084092	NOA1	protein_coding
2355.33	-0.183393	0.0759977	-2.41313	0.0158161	0.0500202	ENSG00000084093	REST	protein_coding
12.8968	1.00889	0.362002	2.78697	0.00532039	0.0202363	ENSG00000084110	HAL	protein_coding
691.151	-0.113259	0.0942643	-1.2015	0.229556	0.393709	ENSG00000084112	SSH1	protein_coding
6002	-0.147032	0.0669836	-2.19505	0.0281602	0.079503	ENSG00000084207	GSTP1	protein_coding
22257.6	0.547891	0.0795446	6.88785	5.66431e-12	1.38515e-10	ENSG00000084234	APLP2	protein_coding
1441.54	0.683947	0.0827149	8.26873	1.35398e-16	5.98257e-15	ENSG00000084444	FAM234B	protein_coding
1468.66	-0.134834	0.070463	-1.91354	0.0556789	0.136549	ENSG00000084453	SLCO1A2	protein_coding
2234.71	0.0889085	0.0943654	0.942172	0.346104	0.524526	ENSG00000084463	WBP11	protein_coding
1987.66	-0.203807	0.0787395	-2.58838	0.00964297	0.0331227	ENSG00000084623	EIF3I	protein_coding
858.673	0.250034	0.078867	3.17033	0.00152267	0.00695543	ENSG00000084628	NKAIN1	protein_coding
353.134	-0.252364	0.145195	-1.73811	0.0821922	0.184678	ENSG00000084636	COL16A1	protein_coding
1228.46	-0.195014	0.066236	-2.94423	0.00323758	0.0132319	ENSG00000084652	TXLNA	protein_coding
29.7901	0.739262	0.293963	2.51481	0.0119095	0.0394465	ENSG00000084674	APOB	protein_coding
740.495	-0.0826719	0.0900545	-0.918021	0.358608	0.536901	ENSG00000084676	NCOA1	protein_coding
834.61	-0.107576	0.0732019	-1.46959	0.141674	0.276986	ENSG00000084693	AGBL5	protein_coding
512.187	0.351136	0.0793706	4.42401	9.68865e-06	7.93315e-05	ENSG00000084710	EFR3B	protein_coding
1330.49	-0.261773	0.0808882	-3.23623	0.00121119	0.00574717	ENSG00000084731	KIF3C	protein_coding
2476.85	-0.0903453	0.080905	-1.11668	0.26413	0.434954	ENSG00000084733	RAB10	protein_coding
30.8199	-1.07228	0.322044	-3.32959	0.000869732	0.00432197	ENSG00000084734	GCKR	protein_coding
3524.67	0.116378	0.0722434	1.61091	0.1072	0.225293	ENSG00000084754	HADHA	protein_coding
159.119	-0.212046	0.14167	-1.49677	0.134454	0.266485	ENSG00000084764	MAPRE3	protein_coding
5007.45	-0.013251	0.0662349	-0.200061	0.841433	0.913504	ENSG00000084774	CAD	protein_coding
1603	0.135098	0.0711222	1.89952	0.0574965	0.139961	ENSG00000085063	CD59	protein_coding
167.353	0.897806	0.135868	6.60795	3.89667e-11	8.30488e-10	ENSG00000085117	CD82	protein_coding
309.415	-0.139452	0.116899	-1.19292	0.232899	0.398005	ENSG00000085185	BCORL1	protein_coding
4780.89	0.489755	0.0665434	7.35994	1.8399e-13	5.54055e-12	ENSG00000085224	ATRX	protein_coding
271.155	0.0550702	0.110746	0.497265	0.619002	0.761321	ENSG00000085231	AK6	protein_coding
469.355	-0.0717144	0.0892287	-0.803714	0.421562	0.598876	ENSG00000085274	MYNN	protein_coding
26.2666	3.27238	0.328084	9.97422	1.9765e-23	1.75649e-21	ENSG00000085276	MECOM	protein_coding
2338.3	0.459123	0.0885886	5.18265	2.1876e-07	2.459e-06	ENSG00000085365	SCAMP1	protein_coding
1113.83	0.0451857	0.102071	0.442689	0.65799	0.790237	ENSG00000085377	PREP	protein_coding
705.801	0.108751	0.0755485	1.43948	0.150015	0.288473	ENSG00000085382	HACE1	protein_coding
912.57	0.179428	0.113255	1.58429	0.113128	0.234417	ENSG00000085415	SEH1L	protein_coding
144.905	0.68744	0.148441	4.63106	3.63803e-06	3.24404e-05	ENSG00000085433	WDR47	protein_coding
2829.5	0.0179649	0.07654	0.234712	0.814432	0.896209	ENSG00000085449	WDFY1	protein_coding
190.651	-0.158771	0.12947	-1.22631	0.220082	0.382467	ENSG00000085465	OVGP1	protein_coding
793.644	0.274989	0.118285	2.32479	0.0200832	0.0606549	ENSG00000085491	SLC25A24	protein_coding
1231.02	0.280983	0.0625597	4.49145	7.07408e-06	5.96164e-05	ENSG00000085511	MAP3K4	protein_coding
43.8324	-0.553459	0.209896	-2.63682	0.00836868	0.0294649	ENSG00000085514	PILRA	protein_coding
748.442	0.732253	0.0949769	7.7098	1.26015e-14	4.41314e-13	ENSG00000085552	IGSF9	protein_coding
17.8959	0.993513	0.34992	2.83925	0.00452191	0.017645	ENSG00000085563	ABCB1	protein_coding
184.302	-0.0283685	0.123799	-0.229149	0.818753	0.899457	ENSG00000085644	ZNF213	protein_coding
1404.42	0.00443172	0.0815621	0.0543356	0.956668	0.977763	ENSG00000085662	AKR1B1	protein_coding
805.194	0.219402	0.11573	1.89582	0.0579844	0.140902	ENSG00000085719	CPNE3	protein_coding
912.298	-0.201994	0.0955263	-2.11453	0.0344696	0.0936906	ENSG00000085721	RRN3	protein_coding
3955.84	0.0841961	0.0805598	1.04514	0.29596	0.470269	ENSG00000085733	CTTN	protein_coding
5.83066	0.748752	0.598741	1.25054	0.211101	0.370662	ENSG00000085741	WNT11	protein_coding
1272.13	0.00498579	0.0753993	0.0661251	0.947278	0.972877	ENSG00000085760	MTIF2	protein_coding
628.156	-0.378313	0.0869733	-4.34977	1.36283e-05	0.000108362	ENSG00000085788	DDHD2	protein_coding
134.878	-1.19193	0.148241	-8.0405	8.94702e-16	3.60304e-14	ENSG00000085831	TTC39A	protein_coding
1469.94	-0.589246	0.105115	-5.60575	2.07359e-08	2.801e-07	ENSG00000085832	EPS15	protein_coding
829.559	0.185373	0.0842308	2.20077	0.0277523	0.0786142	ENSG00000085840	ORC1	protein_coding
137.683	0.196224	0.134752	1.45619	0.14534	0.281891	ENSG00000085871	MGST2	protein_coding
1032.19	-0.0659177	0.0775124	-0.850415	0.395095	0.573653	ENSG00000085872	CHERP	protein_coding
749.621	0.196845	0.0708748	2.77736	0.0054802	0.0207507	ENSG00000085978	ATG16L1	protein_coding
384.14	-0.0885291	0.0875267	-1.01145	0.3118	0.487573	ENSG00000085982	USP40	protein_coding
968.847	0.170516	0.0839891	2.03022	0.0423345	0.110416	ENSG00000085998	POMGNT1	protein_coding
621.335	0.174411	0.0815197	2.1395	0.0323954	0.0890978	ENSG00000085999	RAD54L	protein_coding
1228.12	-0.132792	0.0670638	-1.98008	0.0476944	0.12114	ENSG00000086015	MAST2	protein_coding
1412.8	0.0961023	0.0919108	1.0456	0.295744	0.470052	ENSG00000086061	DNAJA1	protein_coding
938.103	0.538981	0.087807	6.13825	8.34373e-10	1.43237e-08	ENSG00000086062	B4GALT1	protein_coding
585.551	-0.121076	0.0791135	-1.53041	0.125914	0.253706	ENSG00000086065	CHMP5	protein_coding
790.141	-0.168157	0.0746194	-2.25353	0.0242255	0.0705341	ENSG00000086102	NFX1	protein_coding
3.80104	-0.223809	0.734359	-0.304768	0.760543	0.860214	ENSG00000086159	AQP6	protein_coding
902.206	0.149605	0.108289	1.38154	0.167114	0.312011	ENSG00000086189	DIMT1	protein_coding
890.889	0.108141	0.0808747	1.33714	0.181177	0.330925	ENSG00000086200	IPO11	protein_coding
2664.53	-0.101455	0.0918134	-1.10501	0.269154	0.44071	ENSG00000086232	EIF2AK1	protein_coding
120.581	-0.44148	0.161834	-2.72798	0.00637231	0.023478	ENSG00000086288	NME8	protein_coding
373.94	-0.574123	0.10219	-5.61819	1.92968e-08	2.61558e-07	ENSG00000086289	EPDR1	protein_coding
415.919	-0.229239	0.198299	-1.15603	0.24767	0.415512	ENSG00000086300	SNX10	protein_coding
7404.62	0.108105	0.094539	1.1435	0.252832	0.42128	ENSG00000086475	SEPHS1	protein_coding
682.373	-0.557925	0.112422	-4.96279	6.94883e-07	7.15188e-06	ENSG00000086504	MRPL28	protein_coding
4.72543	-1.27175	0.793022	-1.60367	0.108786	0.227856	ENSG00000086506	HBQ1	protein_coding
218.94	-0.194289	0.110874	-1.75234	0.0797148	0.180392	ENSG00000086544	ITPKC	protein_coding
106.97	0.564791	0.17552	3.21781	0.00129172	0.00604214	ENSG00000086570	FAT2	protein_coding
724.101	-0.0626629	0.0731124	-0.857076	0.391403	0.570184	ENSG00000086589	RBM22	protein_coding
3889.4	0.375707	0.0845564	4.44328	8.85997e-06	7.31799e-05	ENSG00000086598	TMED2	protein_coding
211.113	0.818924	0.122437	6.68855	2.25389e-11	4.98874e-10	ENSG00000086619	ERO1B	protein_coding
1742.97	-0.0139276	0.0998066	-0.139546	0.889019	0.941133	ENSG00000086666	ZFAND6	protein_coding
5.11266	-0.884249	0.697415	-1.2679	0.204835	0.362622	ENSG00000086696	HSD17B2	protein_coding
2677.16	-0.218864	0.0683326	-3.20292	0.0013604	0.0063192	ENSG00000086712	TXLNG	protein_coding
10.5986	-0.748433	0.46547	-1.60791	0.107856	0.22649	ENSG00000086717	PPEF1	protein_coding
28.5344	-0.156246	0.291525	-0.53596	0.591986	0.740303	ENSG00000086730	LAT2	protein_coding
13095.7	0.31183	0.0834761	3.73556	0.000187295	0.00113119	ENSG00000086758	HUWE1	protein_coding
505.489	0.214561	0.11664	1.83951	0.06584	0.155515	ENSG00000086827	ZW10	protein_coding
195.199	0.131841	0.152463	0.864746	0.387178	0.565598	ENSG00000086848	ALG9	protein_coding
142.583	-0.825438	0.159987	-5.1594	2.47744e-07	2.75605e-06	ENSG00000086967	MYBPC2	protein_coding
29.1764	-0.889877	0.292147	-3.04599	0.00231917	0.00997503	ENSG00000086991	NOX4	protein_coding
125.179	0.0163123	0.140131	0.116407	0.90733	0.950936	ENSG00000087008	ACOX3	protein_coding
1411.35	-0.0150269	0.0887516	-0.169315	0.865549	0.928132	ENSG00000087053	MTMR2	protein_coding
344.33	-0.949145	0.132101	-7.18498	6.72177e-13	1.89613e-11	ENSG00000087074	PPP1R15A	protein_coding
195.526	-0.967577	0.143879	-6.72495	1.75656e-11	3.96214e-10	ENSG00000087076	HSD17B14	protein_coding
1452.35	-0.212185	0.0909595	-2.33275	0.0196615	0.0596328	ENSG00000087077	TRIP6	protein_coding
141.687	0.262826	0.170852	1.53833	0.123969	0.250662	ENSG00000087085	ACHE	protein_coding
8085.41	-0.168562	0.0793048	-2.12549	0.0335455	0.0916742	ENSG00000087086	FTL	protein_coding
2297.1	-0.0269467	0.0803999	-0.335158	0.737506	0.845608	ENSG00000087087	SRRT	protein_coding
893.599	0.579989	0.0905926	6.40216	1.53189e-10	2.9417e-09	ENSG00000087088	BAX	protein_coding
1230.04	0.375788	0.0793866	4.73364	2.20529e-06	2.05159e-05	ENSG00000087095	NLK	protein_coding
1212.44	0.531947	0.0782927	6.79434	1.0881e-11	2.55175e-10	ENSG00000087111	PIGS	protein_coding
719.878	0.0349806	0.0956053	0.365886	0.71445	0.831061	ENSG00000087116	ADAMTS2	protein_coding
83.0099	1.32204	0.165434	7.99134	1.33484e-15	5.31219e-14	ENSG00000087128	TMPRSS11E	protein_coding
1665.05	-0.247904	0.0631787	-3.92385	8.71454e-05	0.000570962	ENSG00000087152	ATXN7L3	protein_coding
842.113	0.448555	0.0748418	5.99337	2.05532e-09	3.29172e-08	ENSG00000087157	PGS1	protein_coding
1150.23	-0.217901	0.0686257	-3.1752	0.00149731	0.00685814	ENSG00000087191	PSMC5	protein_coding
500.176	-0.0032259	0.0842246	-0.0383011	0.969448	0.984159	ENSG00000087206	UIMC1	protein_coding
2.95062	-0.459465	0.875565	-0.524764	0.599747	0.746028	ENSG00000087237	CETP	protein_coding
1006.59	1.05365	0.0900291	11.7034	1.22427e-31	2.19245e-29	ENSG00000087245	MMP2	protein_coding
1.23992	0.101399	1.26802	0.0799665	0.936264		ENSG00000087250	MT3	protein_coding
248.184	0.872119	0.135641	6.42959	1.27946e-10	2.49137e-09	ENSG00000087253	LPCAT2	protein_coding
612.156	-0.338672	0.0975951	-3.47017	0.000520129	0.00276638	ENSG00000087258	GNAO1	protein_coding
804.714	-0.328719	0.0884421	-3.71677	0.000201786	0.00120638	ENSG00000087263	OGFOD1	protein_coding
1376.51	0.0265714	0.0816048	0.325611	0.744719	0.850495	ENSG00000087266	SH3BP2	protein_coding
682.02	0.159541	0.0864796	1.84484	0.0650607	0.153959	ENSG00000087269	NOP14	protein_coding
2624.31	0.0689289	0.0508128	1.35653	0.174932	0.323088	ENSG00000087274	ADD1	protein_coding
771.646	0.188353	0.0934128	2.01635	0.0437629	0.11316	ENSG00000087299	L2HGDH	protein_coding
1222.09	0.717075	0.0996449	7.1963	6.1867e-13	1.75778e-11	ENSG00000087301	TXNDC16	protein_coding
1754.07	-0.177132	0.0894355	-1.98056	0.0476406	0.121055	ENSG00000087302	RTRAF	protein_coding
654.149	0.00244028	0.170815	0.014286	0.988602	0.994017	ENSG00000087303	NID2	protein_coding
747.16	0.414612	0.0818778	5.06379	4.10996e-07	4.38823e-06	ENSG00000087338	GMCL1	protein_coding
3300.57	-0.0739558	0.0647574	-1.14204	0.253436	0.422047	ENSG00000087365	SF3B2	protein_coding
930.363	-0.164531	0.0713858	-2.30482	0.0211767	0.0633106	ENSG00000087448	KLHL42	protein_coding
14384.6	-0.162761	0.0816578	-1.99321	0.0462386	0.118296	ENSG00000087460	GNAS	protein_coding
2188.81	0.272112	0.0765474	3.55482	0.000378242	0.00209987	ENSG00000087470	DNM1L	protein_coding
5.08859	-1.37852	0.684098	-2.01509	0.043895	0.113452	ENSG00000087495	PHACTR3	protein_coding
860.529	0.647899	0.100848	6.42449	1.32308e-10	2.57207e-09	ENSG00000087502	ERGIC2	protein_coding
554.839	-0.178579	0.0933922	-1.91214	0.0558583	0.136918	ENSG00000087510	TFAP2C	protein_coding
1149.34	0.148072	0.089229	1.65946	0.0970233	0.209079	ENSG00000087586	AURKA	protein_coding
2.84281	0.448104	0.797976	0.56155	0.574423	0.727771	ENSG00000087589	CASS4	protein_coding
204.524	-0.266173	0.118714	-2.24213	0.0249527	0.072251	ENSG00000087842	PIR	protein_coding
43.2054	-0.422978	0.229195	-1.8455	0.0649653	0.153787	ENSG00000087884	AAMDC	protein_coding
78.5906	0.201474	0.198733	1.0138	0.31068	0.486369	ENSG00000087903	RFX2	protein_coding
522.609	0.304258	0.0755141	4.02916	5.59776e-05	0.000384555	ENSG00000087995	METTL2A	protein_coding
18.4505	-1.35824	0.39781	-3.4143	0.00063946	0.00330437	ENSG00000088002	SULT2B1	protein_coding
927.291	0.377392	0.103747	3.63761	0.000275179	0.00158774	ENSG00000088035	ALG6	protein_coding
1402.91	0.0267457	0.0665067	0.402151	0.687573	0.811578	ENSG00000088038	CNOT3	protein_coding
27.4338	-0.259596	0.273349	-0.94969	0.34227	0.52068	ENSG00000088053	GP6	protein_coding
3914.48	-0.244842	0.0756282	-3.23745	0.00120604	0.0057248	ENSG00000088179	PTPN4	protein_coding
2240.19	0.162972	0.0931179	1.75017	0.0800891	0.181072	ENSG00000088205	DDX18	protein_coding
5226.16	-0.20629	0.0662511	-3.11375	0.00184723	0.00819418	ENSG00000088247	KHSRP	protein_coding
364.368	0.0319862	0.0930173	0.343874	0.730941	0.841878	ENSG00000088256	GNA11	protein_coding
840.364	0.126645	0.0851893	1.48663	0.137111	0.270368	ENSG00000088280	ASAP3	protein_coding
791.333	-0.103697	0.0716288	-1.4477	0.147702	0.285256	ENSG00000088298	EDEM2	protein_coding
21023.7	-0.339044	0.0681625	-4.97405	6.55684e-07	6.77435e-06	ENSG00000088305	DNMT3B	protein_coding
3350.52	0.190028	0.099437	1.91104	0.0559998	0.137182	ENSG00000088325	TPX2	protein_coding
199.846	-0.720444	0.130853	-5.50577	3.67566e-08	4.74803e-07	ENSG00000088340	FER1L4	transcribed_unitary_pseudogene
284.119	-0.633004	0.117875	-5.37011	7.86885e-08	9.59813e-07	ENSG00000088356	PDRG1	protein_coding
758.184	-0.306297	0.0710006	-4.314	1.60328e-05	0.000125622	ENSG00000088367	EPB41L1	protein_coding
110.326	-1.27047	0.146744	-8.65772	4.81304e-18	2.39527e-16	ENSG00000088386	SLC15A1	protein_coding
554.112	0.461745	0.100701	4.58532	4.53286e-06	3.94958e-05	ENSG00000088387	DOCK9	protein_coding
5188.36	0.395255	0.0582167	6.78937	1.12625e-11	2.62818e-10	ENSG00000088448	ANKRD10	protein_coding
257.718	-0.0074747	0.10297	-0.0725909	0.942132	0.969529	ENSG00000088451	TGDS	protein_coding
1266.3	-0.183122	0.101268	-1.80829	0.0705609	0.164269	ENSG00000088538	DOCK3	protein_coding
256.456	-0.206055	0.124954	-1.64904	0.0991387	0.212412	ENSG00000088543	C3orf18	protein_coding
494.955	0.0824845	0.0787113	1.04794	0.294668	0.468846	ENSG00000088682	COQ9	protein_coding
1.5127	-0.520288	1.12614	-0.46201	0.644074		ENSG00000088726	TMEM40	protein_coding
48.0519	-0.0553	0.195372	-0.28305	0.777138	0.870405	ENSG00000088727	KIF9	protein_coding
218.027	0.309125	0.133464	2.31616	0.0205494	0.0617946	ENSG00000088756	ARHGAP28	protein_coding
619.177	-0.229853	0.0932822	-2.46406	0.0137374	0.0444665	ENSG00000088766	CRLS1	protein_coding
283.927	-0.0121718	0.102789	-0.118415	0.905739	0.95024	ENSG00000088808	PPP1R13B	protein_coding
2507.33	0.650398	0.0791796	8.21421	2.13567e-16	9.22947e-15	ENSG00000088812	ATRN	protein_coding
175.751	-1.42964	0.149092	-9.58901	8.89373e-22	6.63214e-20	ENSG00000088826	SMOX	protein_coding
2293.78	-0.0882648	0.0924061	-0.955184	0.339485	0.517981	ENSG00000088832	FKBP1A	protein_coding
885.244	-0.145585	0.0797301	-1.82598	0.0678538	0.15919	ENSG00000088833	NSFL1C	protein_coding
1120.65	0.238376	0.0878363	2.71387	0.00665022	0.0242899	ENSG00000088836	SLC4A11	protein_coding
653.416	-0.0821974	0.0794483	-1.0346	0.300855	0.475936	ENSG00000088854	DNAAF9	protein_coding
52.9621	0.281898	0.210043	1.3421	0.179565	0.328872	ENSG00000088876	ZNF343	protein_coding
198.625	-1.59983	0.243767	-6.56294	5.27557e-11	1.10167e-09	ENSG00000088881	EBF4	protein_coding
1857.41	-0.184305	0.102557	-1.7971	0.0723203	0.167392	ENSG00000088882	CPXM1	protein_coding
1739.08	0.0437712	0.0864173	0.506509	0.612499	0.756095	ENSG00000088888	MAVS	protein_coding
1347.19	0.0744219	0.0845079	0.88065	0.378507	0.556921	ENSG00000088899	LZTS3	protein_coding
17.8067	0.853636	0.354975	2.40478	0.0161822	0.0509837	ENSG00000088926	F11	protein_coding
3014.11	0.388473	0.0683296	5.68527	1.30605e-08	1.83226e-07	ENSG00000088930	XRN2	protein_coding
824.152	0.276127	0.0686388	4.0229	5.74863e-05	0.000393547	ENSG00000088970	KIZ	protein_coding
1701.12	-0.596779	0.0737345	-8.09363	5.79126e-16	2.36851e-14	ENSG00000088986	DYNLL1	protein_coding
87.0381	-0.682561	0.207061	-3.29643	0.000979217	0.00478852	ENSG00000088992	TESC	protein_coding
4227.7	0.484822	0.0584767	8.29086	1.12436e-16	5.01487e-15	ENSG00000089006	SNX5	protein_coding
15388.4	0.158217	0.0873996	1.81027	0.0702534	0.163696	ENSG00000089009	RPL6	protein_coding
1750.56	-0.155592	0.0561636	-2.77033	0.0055999	0.0210756	ENSG00000089022	MAPKAPK5	protein_coding
24.0212	0.519906	0.294609	1.76473	0.0776086	0.176708	ENSG00000089041	P2RX7	protein_coding
971.203	-0.146224	0.0932169	-1.56865	0.11673	0.239884	ENSG00000089048	ESF1	protein_coding
386.36	-0.209306	0.113461	-1.84474	0.0650757	0.153971	ENSG00000089050	RBBP9	protein_coding
2509.31	0.223524	0.0699452	3.1957	0.00139494	0.00645682	ENSG00000089053	ANAPC5	protein_coding
1232.81	0.356129	0.0829457	4.29352	1.75863e-05	0.000136258	ENSG00000089057	SLC23A2	protein_coding
446.814	0.0665603	0.10886	0.611433	0.540913	0.702523	ENSG00000089060	SLC8B1	protein_coding
1482.17	0.0471918	0.0748695	0.630321	0.528485	0.691818	ENSG00000089063	TMEM230	protein_coding
205.432	-0.0171974	0.126197	-0.136274	0.891604	0.942689	ENSG00000089091	DZANK1	protein_coding
2745.44	0.0120445	0.0628417	0.191665	0.848005	0.917562	ENSG00000089094	KDM2B	protein_coding
2.3468	0.329058	0.993173	0.33132	0.740403		ENSG00000089101	CFAP61	protein_coding
201.609	-0.505955	0.271529	-1.86336	0.0624121	0.149237	ENSG00000089116	LHX5	protein_coding
126.463	-0.336147	0.150135	-2.23895	0.0251589	0.0726238	ENSG00000089123	TASP1	protein_coding
2.72397	1.11144	1.16989	0.950033	0.342096	0.520554	ENSG00000089127	OAS1	protein_coding
6163.66	0.427514	0.0788082	5.42474	5.80386e-08	7.25146e-07	ENSG00000089154	GCN1	protein_coding
27052.9	-0.22436	0.0824769	-2.72028	0.00652265	0.0239201	ENSG00000089157	RPLP0	protein_coding
1162.34	-0.0252761	0.0826344	-0.305879	0.759697	0.85971	ENSG00000089159	PXN	protein_coding
34.0556	0.595708	0.249028	2.39214	0.0167506	0.0524462	ENSG00000089163	SIRT4	protein_coding
4.30098	-1.2847	0.811991	-1.58216	0.113613	0.235073	ENSG00000089169	RPH3A	protein_coding
247.18	0.0298594	0.0944492	0.316143	0.751894	0.854397	ENSG00000089177	KIF16B	protein_coding
359.066	-0.333979	0.112361	-2.97237	0.00295506	0.0122767	ENSG00000089195	TRMT6	protein_coding
114.969	-0.443474	0.162971	-2.72118	0.00650493	0.02387	ENSG00000089199	CHGB	protein_coding
3147.62	-0.163127	0.0603937	-2.70106	0.00691187	0.0251007	ENSG00000089220	PEBP1	protein_coding
530.09	-0.28881	0.0929172	-3.10825	0.00188196	0.00832325	ENSG00000089234	BRAP	protein_coding
3422.31	-0.0549217	0.101253	-0.542419	0.58753	0.737266	ENSG00000089248	ERP29	protein_coding
477.626	-0.378111	0.101535	-3.72395	0.000196126	0.0011773	ENSG00000089250	NOS1	protein_coding
9411.57	-0.226222	0.0747575	-3.02608	0.00247749	0.0105561	ENSG00000089280	FUS	protein_coding
598.513	-0.17273	0.105257	-1.64103	0.100791	0.21521	ENSG00000089289	IGBP1	protein_coding
1574.19	-0.146674	0.0852026	-1.72147	0.085166	0.189535	ENSG00000089327	FXYD5	protein_coding
935.196	-0.00698957	0.0762855	-0.0916239	0.926997	0.961235	ENSG00000089335	ZNF302	protein_coding
3574.03	0.367521	0.0775235	4.74076	2.12914e-06	1.98621e-05	ENSG00000089351	GRAMD1A	protein_coding
1.52022	0.501814	1.06527	0.471068	0.637592		ENSG00000089356	FXYD3	protein_coding
2300.71	0.208383	0.0822224	2.53438	0.0112646	0.0376852	ENSG00000089472	HEPH	protein_coding
1151.72	-0.248339	0.0689473	-3.60187	0.00031594	0.00179273	ENSG00000089486	CDIP1	protein_coding
49.7068	-0.00844967	0.22534	-0.0374974	0.970088	0.984471	ENSG00000089505	CMTM1	protein_coding
11.0412	0.0462072	0.437709	0.105566	0.915927	0.954993	ENSG00000089558	KCNH4	protein_coding
15642.6	0.520886	0.094028	5.53969	3.03011e-08	3.97275e-07	ENSG00000089597	GANAB	protein_coding
295.663	0.144981	0.100675	1.44008	0.149844	0.288225	ENSG00000089639	GMIP	protein_coding
1201.92	0.269955	0.0837991	3.22145	0.00127544	0.00597761	ENSG00000089682	RBM41	protein_coding
1163.14	0.0391475	0.0782805	0.500093	0.61701	0.759938	ENSG00000089685	BIRC5	protein_coding
55.9738	-0.146329	0.207813	-0.704138	0.481347	0.652066	ENSG00000089692	LAG3	protein_coding
1742.58	-0.30218	0.0710953	-4.25036	2.13431e-05	0.000162124	ENSG00000089693	MLF2	protein_coding
98.9568	-0.116234	0.158325	-0.734148	0.462858	0.636563	ENSG00000089723	OTUB2	protein_coding
2203.62	0.110841	0.0698076	1.58781	0.11233	0.233177	ENSG00000089737	DDX24	protein_coding
625.562	0.0853519	0.0912663	0.935196	0.349687	0.528095	ENSG00000089775	ZBTB25	protein_coding
332.875	0.190016	0.096684	1.96533	0.0493762	0.124475	ENSG00000089818	NECAP1	protein_coding
546.616	-0.261232	0.115405	-2.26362	0.0235973	0.069011	ENSG00000089820	ARHGAP4	protein_coding
464.231	-0.3291	0.119277	-2.75911	0.00579585	0.0216922	ENSG00000089847	ANKRD24	protein_coding
485.163	-0.0077518	0.100288	-0.0772955	0.938388	0.967446	ENSG00000089876	DHX32	protein_coding
1266.34	-0.0922434	0.066427	-1.38864	0.164941	0.309235	ENSG00000089902	RCOR1	protein_coding
2417.09	0.273561	0.0673929	4.0592	4.92404e-05	0.000343158	ENSG00000089916	GPATCH2L	protein_coding
2912.3	-0.25421	0.114866	-2.21309	0.0268914	0.0766164	ENSG00000090006	LTBP4	protein_coding
285.627	-0.696133	0.108851	-6.39531	1.60225e-10	3.06685e-09	ENSG00000090013	BLVRB	protein_coding
1144.91	0.321363	0.0988161	3.25213	0.00114544	0.00547455	ENSG00000090020	SLC9A1	protein_coding
3593.96	0.428494	0.0813086	5.26997	1.36446e-07	1.6055e-06	ENSG00000090054	SPTLC1	protein_coding
4552.45	0.288682	0.105579	2.73426	0.00625205	0.0230998	ENSG00000090060	PAPOLA	protein_coding
239.106	0.00995769	0.114747	0.0867792	0.930847	0.96341	ENSG00000090061	CCNK	protein_coding
380.717	-0.63447	0.140317	-4.52169	6.13472e-06	5.22213e-05	ENSG00000090097	PCBP4	protein_coding
480.809	0.0503966	0.121898	0.413431	0.679291	0.805546	ENSG00000090238	YPEL3	protein_coding
282.67	-0.220905	0.109557	-2.01636	0.0437629	0.11316	ENSG00000090263	MRPS33	protein_coding
437.94	-0.0224417	0.0850444	-0.263882	0.791871	0.880102	ENSG00000090266	NDUFB2	protein_coding
1491.75	-0.0474623	0.0798114	-0.594681	0.552057	0.710092	ENSG00000090273	NUDC	protein_coding
1308.89	0.236306	0.0684895	3.45025	0.000560066	0.0029478	ENSG00000090316	MAEA	protein_coding
346.252	-0.682716	0.120989	-5.64282	1.67289e-08	2.28851e-07	ENSG00000090339	ICAM1	protein_coding
2354.21	-0.297787	0.0707754	-4.20749	2.58222e-05	0.000192559	ENSG00000090372	STRN4	protein_coding
78.5258	-0.464019	0.175825	-2.6391	0.00831258	0.0292892	ENSG00000090376	IRAK3	protein_coding
568.059	0.43557	0.0982454	4.43349	9.27195e-06	7.62629e-05	ENSG00000090432	MUL1	protein_coding
431.12	-0.589468	0.0990063	-5.95384	2.61922e-09	4.10827e-08	ENSG00000090447	TFAP4	protein_coding
505.741	-0.365794	0.0873228	-4.18899	2.80202e-05	0.000206732	ENSG00000090470	PDCD7	protein_coding
966.047	0.00278689	0.100322	0.0277795	0.977838	0.988538	ENSG00000090487	SPG21	protein_coding
4.63547	1.88859	0.622598	3.03339	0.00241819	0.010337	ENSG00000090512	FETUB	protein_coding
1153.44	0.581243	0.0879626	6.60784	3.89966e-11	8.30488e-10	ENSG00000090520	DNAJB11	protein_coding
4195.27	0.586124	0.0970124	6.04174	1.52462e-09	2.50281e-08	ENSG00000090530	P3H2	protein_coding
6.48878	-0.734503	0.559912	-1.31182	0.189581	0.342278	ENSG00000090534	THPO	protein_coding
16.0072	0.426298	0.347739	1.22592	0.220231	0.382627	ENSG00000090539	CHRD	protein_coding
3.40941	-0.0955464	0.714353	-0.133752	0.893598	0.943868	ENSG00000090554	FLT3LG	protein_coding
884.761	-0.312252	0.112255	-2.78162	0.00540877	0.0205164	ENSG00000090565	RAB11FIP3	protein_coding
563.285	-0.120974	0.102854	-1.17617	0.239527	0.406133	ENSG00000090581	GNPTG	protein_coding
459.241	0.225174	0.0931446	2.41747	0.0156289	0.0495442	ENSG00000090612	ZNF268	protein_coding
1107.39	0.0767109	0.0724843	1.05831	0.289914	0.463748	ENSG00000090615	GOLGA3	protein_coding
3259.22	-0.167149	0.0501356	-3.33393	0.000856282	0.00426949	ENSG00000090621	PABPC4	protein_coding
3.66619	-1.94922	0.918147	-2.123	0.033754	0.09212	ENSG00000090659	CD209	protein_coding
2120.56	0.469267	0.0858261	5.46765	4.5604e-08	5.78655e-07	ENSG00000090661	CERS4	protein_coding
363.097	0.400142	0.118484	3.37718	0.00073233	0.00372511	ENSG00000090674	MCOLN1	protein_coding
2449.4	0.193167	0.0716784	2.69491	0.00704074	0.0254801	ENSG00000090686	USP48	protein_coding
409.106	0.0763039	0.138597	0.550545	0.581945	0.732904	ENSG00000090776	EFNB1	protein_coding
3362.54	0.451027	0.0837844	5.38318	7.31801e-08	8.98652e-07	ENSG00000090857	PDPR	protein_coding
4390.04	-1.06386	0.224936	-4.72963	2.2493e-06	2.08938e-05	ENSG00000090861	AARS1	protein_coding
10593.2	0.612319	0.0705943	8.67377	4.1803e-18	2.10984e-16	ENSG00000090863	GLG1	protein_coding
1211.25	0.0761218	0.0808796	0.941173	0.346616	0.525013	ENSG00000090889	KIF4A	protein_coding
5077.53	0.0529219	0.0520251	1.01724	0.30904	0.484733	ENSG00000090905	TNRC6A	protein_coding
1401.52	-0.12587	0.0878335	-1.43305	0.151844	0.290902	ENSG00000090924	PLEKHG2	protein_coding
456.536	0.780218	0.137673	5.66718	1.45166e-08	2.01148e-07	ENSG00000090932	DLL3	protein_coding
486.599	2.59325e-05	0.120441	0.000215314	0.999828	0.999871	ENSG00000090971	NAT14	protein_coding
143.335	0.594555	0.132603	4.48374	7.33455e-06	6.16072e-05	ENSG00000090975	PITPNM2	protein_coding
1056.38	-0.107446	0.0961349	-1.11766	0.263712	0.434539	ENSG00000090989	EXOC1	protein_coding
651.21	-0.112864	0.122234	-0.923348	0.355826	0.533988	ENSG00000091009	RBM27	protein_coding
1.09739	2.06115	1.62769	1.2663	0.205404		ENSG00000091010	POU4F3	protein_coding
2182.56	0.474865	0.11573	4.10321	4.07466e-05	0.00029021	ENSG00000091039	OSBPL8	protein_coding
367.338	0.466036	0.102556	4.54423	5.51367e-06	4.72751e-05	ENSG00000091073	DTX2	protein_coding
33.7784	-0.327163	0.250197	-1.30762	0.191001	0.344137	ENSG00000091106	NLRC4	protein_coding
884.989	0.0902561	0.0924695	0.976064	0.329033	0.506612	ENSG00000091127	PUS7	protein_coding
429.128	0.400814	0.100948	3.97051	7.17178e-05	0.000478909	ENSG00000091129	NRCAM	protein_coding
5310.51	0.312165	0.080186	3.89301	9.90095e-05	0.000639477	ENSG00000091136	LAMB1	protein_coding
2.76292	-0.732263	1.00211	-0.730718	0.464951	0.638367	ENSG00000091137	SLC26A4	protein_coding
1.89344	-0.796379	1.05235	-0.756761	0.449193		ENSG00000091138	SLC26A3	protein_coding
1534.12	0.0764238	0.094739	0.806677	0.419853	0.59726	ENSG00000091140	DLD	protein_coding
338.831	0.293367	0.0889163	3.29936	0.000969047	0.0047496	ENSG00000091157	WDR7	protein_coding
882.988	-0.187522	0.103829	-1.80608	0.0709063	0.164878	ENSG00000091164	TXNL1	protein_coding
60.4822	-0.845704	0.218966	-3.86226	0.000112343	0.000716203	ENSG00000091262	ABCC6	protein_coding
2649.28	0.484658	0.0765072	6.3348	2.37647e-10	4.45852e-09	ENSG00000091317	CMTM6	protein_coding
7511.53	0.497617	0.0865028	5.75261	8.78779e-09	1.26667e-07	ENSG00000091409	ITGA6	protein_coding
54.7077	-0.349614	0.214208	-1.63212	0.102653	0.218398	ENSG00000091428	RAPGEF4	protein_coding
414.181	0.334542	0.0959189	3.48776	0.000487092	0.00261631	ENSG00000091436	MAP3K20	protein_coding
1106.3	0.0708007	0.0762571	0.928447	0.353176	0.531325	ENSG00000091483	FH	protein_coding
2711.44	-0.106873	0.077716	-1.37518	0.169076	0.314882	ENSG00000091490	SEL1L3	protein_coding
7.69693	-0.670473	0.561468	-1.19414	0.232422	0.397412	ENSG00000091513	TF	protein_coding
2312.22	0.235668	0.0761468	3.09492	0.00196868	0.00864851	ENSG00000091527	CDV3	protein_coding
161.81	-0.705135	0.123408	-5.71386	1.10441e-08	1.56895e-07	ENSG00000091536	MYO15A	protein_coding
925.032	-0.11375	0.0810135	-1.40409	0.160293	0.302672	ENSG00000091542	ALKBH5	protein_coding
128.836	-0.613989	0.136528	-4.49716	6.88678e-06	5.8174e-05	ENSG00000091592	NLRP1	protein_coding
249.772	-0.46668	0.132515	-3.52173	0.000428744	0.00234391	ENSG00000091622	PITPNM3	protein_coding
769.159	-0.549308	0.0885406	-6.20403	5.50365e-10	9.69454e-09	ENSG00000091640	SPAG7	protein_coding
1424.83	-0.0637633	0.0650555	-0.980136	0.327019	0.504496	ENSG00000091651	ORC6	protein_coding
109.689	0.0589655	0.161321	0.365516	0.714726	0.831263	ENSG00000091656	ZFHX4	protein_coding
10.3694	1.49982	0.427699	3.50671	0.00045369	0.00245667	ENSG00000091664	SLC17A6	protein_coding
365.535	-0.046514	0.106836	-0.435379	0.663287	0.794246	ENSG00000091732	ZC3HC1	protein_coding
8.98356	1.40026	0.480409	2.91472	0.00356012	0.0143585	ENSG00000091831	ESR1	protein_coding
273.47	0.599501	0.137258	4.3677	1.25561e-05	0.000100581	ENSG00000091844	RGS17	protein_coding
3.05594	0.144003	0.769115	0.187232	0.851479	0.919469	ENSG00000091879	ANGPT2	protein_coding
538.918	-0.0682812	0.11746	-0.581314	0.561029	0.716874	ENSG00000091947	TMEM101	protein_coding
1494.29	0.0389401	0.0826417	0.471192	0.637504	0.774844	ENSG00000091972	CD200	protein_coding
133.296	0.641289	0.140148	4.57581	4.7437e-06	4.11812e-05	ENSG00000091986	CCDC80	protein_coding
2.07202	0.470852	1.00698	0.46759	0.640078		ENSG00000092009	CMA1	protein_coding
730.652	-0.361605	0.094934	-3.80901	0.000139523	0.000870233	ENSG00000092010	PSME1	protein_coding
193.48	0.481597	0.151162	3.18596	0.00144274	0.00664425	ENSG00000092020	PPP2R3C	protein_coding
300.803	-0.182942	0.116146	-1.5751	0.115234	0.23759	ENSG00000092036	HAUS4	protein_coding
1165.19	-0.346337	0.103635	-3.34191	0.000832054	0.00416273	ENSG00000092051	JPH4	protein_coding
3.16264	-2.424	0.954935	-2.53839	0.0111364	0.0373779	ENSG00000092054	MYH7	protein_coding
6622.26	0.619326	0.0837799	7.3923	1.44308e-13	4.44758e-12	ENSG00000092068	SLC7A8	protein_coding
521.673	-0.0650944	0.0817236	-0.796519	0.425731	0.602553	ENSG00000092094	OSGEP	protein_coding
1089.97	0.108966	0.108502	1.00428	0.315243	0.4914	ENSG00000092096	SLC22A17	protein_coding
376.582	-0.0917447	0.0892961	-1.02742	0.304222	0.47953	ENSG00000092098	RNF31	protein_coding
1041.86	-0.111287	0.104331	-1.06667	0.28612	0.459527	ENSG00000092108	SCFD1	protein_coding
1821.62	0.571393	0.0877171	6.51404	7.31562e-11	1.4806e-09	ENSG00000092140	G2E3	protein_coding
3665.85	0.440257	0.0663401	6.63636	3.21514e-11	6.93455e-10	ENSG00000092148	HECTD1	protein_coding
10525.3	-0.351165	0.0782896	-4.48547	7.27539e-06	6.1167e-05	ENSG00000092199	HNRNPC	protein_coding
37.2986	-0.834403	0.22431	-3.71986	0.00019933	0.0011935	ENSG00000092200	RPGRIP1	protein_coding
6089.83	-0.0348298	0.0726649	-0.479321	0.63171	0.770744	ENSG00000092201	SUPT16H	protein_coding
888.894	-0.176735	0.0754571	-2.3422	0.0191706	0.0584115	ENSG00000092203	TOX4	protein_coding
230.066	-0.13182	0.12104	-1.08906	0.276128	0.448695	ENSG00000092208	GEMIN2	protein_coding
56.1357	-0.256289	0.190969	-1.34205	0.17958	0.328872	ENSG00000092295	TGM1	protein_coding
365.207	-0.00799898	0.0876877	-0.0912212	0.927317	0.961483	ENSG00000092330	TINF2	protein_coding
132.529	-0.94976	0.172605	-5.5025	3.74451e-08	4.82378e-07	ENSG00000092345	DAZL	protein_coding
16907.5	0.208577	0.0776753	2.68525	0.00724764	0.026097	ENSG00000092421	SEMA6A	protein_coding
2295.5	0.624726	0.0807118	7.74021	9.92543e-15	3.52293e-13	ENSG00000092439	TRPM7	protein_coding
2800.78	-0.192537	0.0891434	-2.15986	0.0307833	0.0854493	ENSG00000092445	TYRO3	protein_coding
283.11	-0.338525	0.117177	-2.88901	0.00386459	0.0154212	ENSG00000092470	WDR76	protein_coding
7.11292	-1.16315	0.548098	-2.12215	0.0338251	0.0922646	ENSG00000092529	CAPN3	protein_coding
190.689	0.112385	0.117845	0.953675	0.340248	0.518677	ENSG00000092531	SNAP23	protein_coding
2.62178	-0.140884	0.869192	-0.162087	0.871238	0.930604	ENSG00000092607	TBX15	protein_coding
5328.31	-0.734035	0.100577	-7.29826	2.91506e-13	8.6029e-12	ENSG00000092621	PHGDH	protein_coding
2529.07	0.0667806	0.118794	0.562155	0.574011	0.727562	ENSG00000092758	COL9A3	protein_coding
8635.87	0.0958647	0.0686409	1.39661	0.16253	0.305652	ENSG00000092820	EZR	protein_coding
2082.17	-0.046075	0.0861662	-0.534722	0.592842	0.740943	ENSG00000092841	MYL6	protein_coding
1795.13	0.345451	0.0662127	5.21729	1.8156e-07	2.08446e-06	ENSG00000092847	AGO1	protein_coding
25.7412	-0.544718	0.299714	-1.81746	0.0691469	0.161694	ENSG00000092850	TEKT2	protein_coding
434.789	0.395153	0.098883	3.99617	6.4376e-05	0.000435168	ENSG00000092853	CLSPN	protein_coding
269.796	-0.424322	0.116243	-3.6503	0.000261937	0.0015222	ENSG00000092871	RFFL	protein_coding
118.705	-0.68169	0.141865	-4.80521	1.54587e-06	1.4879e-05	ENSG00000092929	UNC13D	protein_coding
422.596	0.113174	0.0880842	1.28484	0.198849	0.354361	ENSG00000092931	MFSD11	protein_coding
1759.14	0.281318	0.0745817	3.77194	0.000161983	0.000994578	ENSG00000092964	DPYSL2	protein_coding
31.5345	1.88967	0.313563	6.02644	1.67608e-09	2.73625e-08	ENSG00000092969	TGFB2	protein_coding
299.337	0.167169	0.0957156	1.74652	0.0807208	0.182128	ENSG00000092978	GPATCH2	protein_coding
2422.07	0.0574986	0.0642947	0.894298	0.371162	0.550019	ENSG00000093000	NUP50	protein_coding
428.776	-0.196222	0.107659	-1.82263	0.0683596	0.160138	ENSG00000093009	CDC45	protein_coding
83.163	0.398823	0.174559	2.28475	0.0223277	0.0660084	ENSG00000093010	COMT	protein_coding
757.183	-0.423456	0.0820083	-5.16357	2.4228e-07	2.70153e-06	ENSG00000093072	ADA2	protein_coding
20.0164	-0.167371	0.319577	-0.523728	0.600468	0.746205	ENSG00000093100		lncRNA
735.879	-0.127097	0.100096	-1.26975	0.204175	0.361811	ENSG00000093144	ECHDC1	protein_coding
522.289	-0.309531	0.0824963	-3.75206	0.000175385	0.00106881	ENSG00000093167	LRRFIP2	protein_coding
1029.82	0.51163	0.0706747	7.23922	4.51269e-13	1.3041e-11	ENSG00000093183	SEC22C	protein_coding
51.2736	-0.259691	0.221363	-1.17315	0.240737	0.407358	ENSG00000093217	XYLB	protein_coding
785.979	0.139506	0.104848	1.33055	0.183336	0.333786	ENSG00000094631	HDAC6	protein_coding
249.775	0.552411	0.123205	4.48369	7.33636e-06	6.16072e-05	ENSG00000094755	GABRP	protein_coding
1228.55	0.0675657	0.0909172	0.743156	0.457387	0.631823	ENSG00000094804	CDC6	protein_coding
253.761	0.22642	0.14093	1.60661	0.10814	0.226906	ENSG00000094841	UPRT	protein_coding
1066.22	-0.159967	0.0818011	-1.95556	0.0505166	0.126681	ENSG00000094880	CDC23	protein_coding
837.909	-0.122601	0.0745518	-1.64451	0.10007	0.213923	ENSG00000094914	AAAS	protein_coding
7268.52	-0.13757	0.0703558	-1.95535	0.050542	0.126698	ENSG00000094916	CBX5	protein_coding
5.25058	-0.245716	0.634794	-0.38708	0.698697	0.819648	ENSG00000094963	FMO2	protein_coding
3131.8	0.391813	0.0750586	5.22009	1.78834e-07	2.05515e-06	ENSG00000094975	SUCO	protein_coding
3390.91	0.399824	0.100197	3.99037	6.59709e-05	0.000444932	ENSG00000095002	MSH2	protein_coding
468.892	0.430324	0.100037	4.30164	1.69541e-05	0.000132009	ENSG00000095015	MAP3K1	protein_coding
82.1172	0.111563	0.18299	0.609669	0.542081	0.703443	ENSG00000095059	DHPS	protein_coding
1059.85	-0.0208989	0.102657	-0.203579	0.838682	0.912109	ENSG00000095066	HOOK2	protein_coding
2571.58	0.00540611	0.0912328	0.0592562	0.952748	0.975824	ENSG00000095139	ARCN1	protein_coding
834.767	0.0744023	0.083925	0.886532	0.375331	0.553982	ENSG00000095203	EPB41L4B	protein_coding
768.055	0.345455	0.0931228	3.70967	0.00020753	0.00123603	ENSG00000095209	TMEM38B	protein_coding
584.499	-0.0921297	0.0844044	-1.09153	0.275041	0.447559	ENSG00000095261	PSMD5	protein_coding
135.602	-0.338054	0.172816	-1.95615	0.0504471	0.126608	ENSG00000095303	PTGS1	protein_coding
2500.99	0.156299	0.0516875	3.02392	0.00249526	0.0106261	ENSG00000095319	NUP188	protein_coding
291.282	-0.284219	0.109541	-2.59464	0.00946903	0.0326628	ENSG00000095321	CRAT	protein_coding
109.622	0.378059	0.143154	2.64092	0.00826824	0.0291677	ENSG00000095370	SH2D3C	protein_coding
365.181	-0.0189515	0.0876222	-0.216287	0.828764	0.906075	ENSG00000095380	NANS	protein_coding
130.502	0.909469	0.157867	5.76099	8.3623e-09	1.20755e-07	ENSG00000095383	TBC1D2	protein_coding
371.603	0.0256831	0.124458	0.20636	0.83651	0.910711	ENSG00000095397	WHRN	protein_coding
15.4	-0.191628	0.361672	-0.52984	0.596223	0.743634	ENSG00000095464	PDE6C	protein_coding
675.534	-0.0680341	0.081198	-0.837878	0.402099	0.57994	ENSG00000095485	CWF19L1	protein_coding
430.809	0.337208	0.103827	3.24777	0.00116313	0.00554564	ENSG00000095539	SEMA4G	protein_coding
4636.73	0.273079	0.071647	3.81146	0.00013815	0.000862583	ENSG00000095564	BTAF1	protein_coding
391.145	0.13197	0.10378	1.27163	0.203505	0.360943	ENSG00000095574	IKZF5	protein_coding
1.16683	-0.619889	1.43485	-0.432024	0.665724		ENSG00000095585	BLNK	protein_coding
177.842	1.47905	0.130345	11.3472	7.65972e-30	1.18345e-27	ENSG00000095587	TLL2	protein_coding
377.231	-0.448179	0.198809	-2.25432	0.0241761	0.0704077	ENSG00000095596	CYP26A1	protein_coding
9.96327	-0.47381	0.462641	-1.02414	0.305769	0.48121	ENSG00000095627	TDRD1	protein_coding
1239.82	0.173082	0.0670395	2.5818	0.00982878	0.0336525	ENSG00000095637	SORBS1	protein_coding
35.7363	0.0283909	0.260379	0.109037	0.913173	0.953773	ENSG00000095713	CRTAC1	protein_coding
537.409	0.14639	0.11024	1.32793	0.184203	0.334819	ENSG00000095739	BAMBI	protein_coding
88.4559	-0.571417	0.189237	-3.01958	0.00253122	0.0107483	ENSG00000095752	IL11	protein_coding
166.991	-0.11893	0.130507	-0.911287	0.362144	0.540382	ENSG00000095777	MYO3A	protein_coding
3691.41	0.0156342	0.0824085	0.189716	0.849532	0.918466	ENSG00000095787	WAC	protein_coding
250.204	-0.38297	0.108613	-3.526	0.000421887	0.0023107	ENSG00000095794	CREM	protein_coding
736.034	-0.0892762	0.0843982	-1.0578	0.290148	0.463997	ENSG00000095906	NUBP2	protein_coding
13.3461	-2.77473	0.504578	-5.49911	3.8172e-08	4.91475e-07	ENSG00000095917	TPSD1	protein_coding
242.135	-0.812941	0.120229	-6.76161	1.36467e-11	3.12592e-10	ENSG00000095932	SMIM24	protein_coding
817.468	0.0874472	0.0794511	1.10064	0.271052	0.442846	ENSG00000095951	HIVEP1	protein_coding
1.80306	0.131322	1.11569	0.117705	0.906301		ENSG00000095970	TREM2	protein_coding
1.08318	-1.63846	1.55122	-1.05624	0.290859		ENSG00000095981	KCNK16	protein_coding
897.683	-0.258859	0.100783	-2.56849	0.0102144	0.0347871	ENSG00000096060	FKBP5	protein_coding
2024.25	0.178981	0.0716179	2.49912	0.0124504	0.041008	ENSG00000096063	SRPK1	protein_coding
999.69	-0.0747285	0.0711239	-1.05068	0.293406	0.467696	ENSG00000096070	BRPF3	protein_coding
224.152	-0.422547	0.117565	-3.59415	0.000325451	0.00183831	ENSG00000096080	MRPS18A	protein_coding
1.21374	-0.859463	1.46849	-0.585269	0.558367		ENSG00000096088	PGC	protein_coding
132.44	0.064734	0.143097	0.45238	0.650995	0.784667	ENSG00000096092	TMEM14A	protein_coding
461.84	0.10156	0.0936259	1.08475	0.278034	0.450786	ENSG00000096093	EFHC1	protein_coding
47474.2	0.163588	0.0848479	1.92802	0.0538529	0.133218	ENSG00000096384	HSP90AB1	protein_coding
14.5911	-0.229458	0.400416	-0.57305	0.566611	0.721238	ENSG00000096395	MLN	protein_coding
1182.88	0.224745	0.0937864	2.39634	0.0165595	0.0519716	ENSG00000096401	CDC5L	protein_coding
2969.7	0.521192	0.0903261	5.77011	7.92196e-09	1.151e-07	ENSG00000096433	ITPR3	protein_coding
133.203	-0.0121947	0.151379	-0.0805574	0.935794	0.965993	ENSG00000096654	ZNF184	protein_coding
6381.17	0.621757	0.0584127	10.6442	1.85527e-26	2.21498e-24	ENSG00000096696	DSP	protein_coding
3075.4	-0.348909	0.109669	-3.18148	0.00146525	0.0067335	ENSG00000096717	SIRT1	protein_coding
3944.2	-0.245546	0.056176	-4.37101	1.23671e-05	9.93022e-05	ENSG00000096746	HNRNPH3	protein_coding
389.152	-0.124612	0.117684	-1.05887	0.289659	0.463466	ENSG00000096872	IFT74	protein_coding
152.372	0.013523	0.151718	0.0891326	0.928977	0.962455	ENSG00000096968	JAK2	protein_coding
1.13979	-3.60993	1.54685	-2.33373	0.01961		ENSG00000096996	IL12RB1	protein_coding
2782.99	-0.0268724	0.0621804	-0.432168	0.665619	0.795801	ENSG00000097007	ABL1	protein_coding
862.486	-0.157027	0.0774127	-2.02844	0.0425159	0.110692	ENSG00000097021	ACOT7	protein_coding
1230.19	-0.208469	0.0801238	-2.60184	0.00927249	0.0320973	ENSG00000097033	SH3GLB1	protein_coding
1657.81	0.0617437	0.0774104	0.797616	0.425093	0.602081	ENSG00000097046	CDC7	protein_coding
283.914	0.0410298	0.105913	0.38739	0.698467	0.819489	ENSG00000097096	SYDE2	protein_coding
498.488	0.949203	0.0935157	10.1502	3.30683e-24	3.20369e-22	ENSG00000099139	PCSK5	protein_coding
31709.1	1.23765	0.0722352	17.1337	8.32164e-66	1.78832e-62	ENSG00000099194	SCD	protein_coding
188.019	0.412296	0.121752	3.38635	0.000708284	0.00361857	ENSG00000099203	TMED1	protein_coding
1649.11	0.0980176	0.078176	1.25381	0.209912	0.369339	ENSG00000099204	ABLIM1	protein_coding
2195	0.409898	0.0708341	5.78673	7.17709e-09	1.04663e-07	ENSG00000099219	ERMP1	protein_coding
977.345	-0.228994	0.116555	-1.96469	0.0494496	0.12462	ENSG00000099246	RAB18	protein_coding
216.317	-0.820306	0.146423	-5.6023	2.11524e-08	2.85202e-07	ENSG00000099250	NRP1	protein_coding
87.15	-0.228632	0.164867	-1.38677	0.165513	0.310029	ENSG00000099256	PRTFDC1	protein_coding
258.38	-0.0339292	0.123129	-0.275559	0.782887	0.874234	ENSG00000099282	TSPAN15	protein_coding
724.962	-0.0760996	0.0776194	-0.98042	0.326879	0.504412	ENSG00000099284	MACROH2A2	protein_coding
939.348	0.21865	0.0819087	2.66943	0.00759799	0.0271353	ENSG00000099290	WASHC2A	protein_coding
269.446	-0.00316066	0.113977	-0.0277307	0.977877	0.988538	ENSG00000099308	MAST3	protein_coding
717.916	0.480938	0.0777707	6.18405	6.24767e-10	1.09399e-08	ENSG00000099326	MZF1	protein_coding
154.203	-0.143224	0.124431	-1.15103	0.24972	0.417448	ENSG00000099330	OCEL1	protein_coding
1331.01	0.5876	0.0815798	7.20276	5.90056e-13	1.68052e-11	ENSG00000099331	MYO9B	protein_coding
1348.95	0.505809	0.0864544	5.85059	4.89825e-09	7.37984e-08	ENSG00000099337	KCNK6	protein_coding
53.0995	-0.978259	0.208337	-4.69555	2.65889e-06	2.43335e-05	ENSG00000099338	CATSPERG	protein_coding
1148.45	-0.214205	0.0641644	-3.33838	0.000842688	0.00420792	ENSG00000099341	PSMD8	protein_coding
1055.62	-0.0240622	0.0782886	-0.307353	0.758575	0.859057	ENSG00000099364	FBXL19	protein_coding
313.578	-0.029005	0.104581	-0.277344	0.781516	0.873611	ENSG00000099365	STX1B	protein_coding
59.7248	-0.878942	0.21673	-4.05548	5.00322e-05	0.000347986	ENSG00000099377	HSD3B7	protein_coding
1059.82	-0.0209652	0.0722834	-0.290041	0.771785	0.867487	ENSG00000099381	SETD1A	protein_coding
66.1055	-0.175137	0.208574	-0.839688	0.401083	0.578864	ENSG00000099385	BCL7C	protein_coding
132.566	-0.165974	0.150772	-1.10083	0.270972	0.442828	ENSG00000099617	EFNA2	protein_coding
3637.44	-0.353339	0.0913986	-3.86591	0.000110675	0.000707478	ENSG00000099622	CIRBP	protein_coding
580.609	-0.0860163	0.0975081	-0.882145	0.377698	0.556252	ENSG00000099624	ATP5F1D	protein_coding
598.092	-0.508451	0.105011	-4.84187	1.28623e-06	1.25954e-05	ENSG00000099625	CBARP	protein_coding
12.0945	0.294454	0.390784	0.753496	0.451152	0.626456	ENSG00000099715	PCDH11Y	protein_coding
7.41595	-0.96611	0.551032	-1.75327	0.0795549	0.180134	ENSG00000099769	IGFALS	protein_coding
4341.23	0.267767	0.0745857	3.59005	0.000330608	0.00186306	ENSG00000099783	HNRNPM	protein_coding
225.366	-0.0983099	0.108912	-0.902656	0.366709	0.545026	ENSG00000099785	MARCHF2	protein_coding
563.872	-0.0893735	0.123927	-0.721181	0.470798	0.643446	ENSG00000099795	NDUFB7	protein_coding
2225.84	0.410872	0.101425	4.05099	5.10018e-05	0.000353558	ENSG00000099797	TECR	protein_coding
844.261	-0.0412528	0.0867914	-0.47531	0.634566	0.772624	ENSG00000099800	TIMM13	protein_coding
966.905	-0.0990791	0.0986875	-1.00397	0.315394	0.491599	ENSG00000099804	CDC34	protein_coding
1230.97	-0.0305579	0.0645336	-0.473519	0.635843	0.773701	ENSG00000099810	MTAP	protein_coding
27.2057	-0.0123626	0.292594	-0.0422518	0.966298	0.982465	ENSG00000099812	MISP	protein_coding
1341.73	0.0487064	0.0955304	0.509852	0.610155	0.754182	ENSG00000099814	CEP170B	protein_coding
1803.97	-0.0723365	0.0750181	-0.964253	0.334919	0.513267	ENSG00000099817	POLR2E	protein_coding
2350.08	0.400109	0.0997761	4.01007	6.07014e-05	0.000412689	ENSG00000099821	POLRMT	protein_coding
159.394	-0.106955	0.131335	-0.814367	0.415435	0.592987	ENSG00000099822	HCN2	protein_coding
[truncated: 25,356 more rows]
